# Supplementary material for: Genome-Scale Metabolic Network Reconstruction and In Silico Analysis of Hexanoic acid Producing Megasphaera elsdenii
Source: Microorganisms. 2020 Apr 9;8(4):539. doi: 10.3390/microorganisms8040539 (PMC7232489; doi:10.3390/microorganisms8040539)
Supplement: Supplementary file 1 [file microorganisms-08-00539-s001.zip]

Archive with 7 entries (7 files):
- Supplementary data 1.docx
- Supplementary data 2.docx
- Supplementary data 3.xls
- Supplementary data 4.xml
- Supplementary data 5.docx
- Supplementary data 6.docx
- Supplementary data 7.docx
