# Supplementary material for: Genome-Scale Metabolic Network Reconstruction and In Silico Analysis of Hexanoic acid Producing Megasphaera elsdenii
Source: Microorganisms. 2020 Apr 9;8(4):539. doi: 10.3390/microorganisms8040539 (PMC7232489; doi:10.3390/microorganisms8040539)
Supplement: Supplementary file 1 [file microorganisms-08-00539-s001.zip › Supplementary data 3.xls]

## Sheet: Reactions
Reactions of iME375
Reaction	Name	Reaction	GPR	Genes	Protein	Subsystem	Reversible	Lower bound	Upper bound	Objective	Confidence	EC. Number	Notes	References
R001	EX_GLCe	GLC[e] <=>					1	-5	1000	0
R002	EX_FRUe	FRU[e] ->					0	0	1000	0
R003	EX_MNLe	MNL[e] ->					0	0	1000	0
R004	EX_MALe	MAL[e] ->					0	0	0	0
R005	EX_MALTe	MALT[e] ->					0	0	1000	0
R006	EX_SUCRe	SUCR[e] ->					0	0	1000	0
R007	EX_GALe	GAL[e] ->					0	0	1000	0
R008	EX_N2e	N2[e] <=>					1	-1000	1000	0
R009	EX_NO2e	NO2[e] <=>					1	-1000	1000	0
R010	EX_CO2e	CO2[e] <=>					1	0	1000	0
R011	EX_H2e	H2[e] <=>					1	-1000	1000	0
R012	EX_H2Oe	H2O[e] <=>					1	-1000	1000	0
R013	EX_H2O2e	H2O2[e] <=>					1	-1000	1000	0
R014	EX_NH3e	NH3[e] <=>					1	-1000	1000	0
R015	EX_GLYCe	GLYC[e] ->					0	0	1000	0
R016	EX_GLYCALDe	GLYCALD[e] ->					0	0	1000	0
R017	EX_FORMe	FORM[e] ->					0	0	0	0
R018	EX_LACe	LAC[e] ->					1	0	0	0
R019	EX_ETOHe	ETOH[e] ->					0	0	0	0
R020	EX_SULFATEe	SO4[e] <=>					1	-1000	1000	0
R021	EX_Pi_e	Pi[e] <=>					1	-1000	1000	0
R022	EX_GLYe	GLY[e] ->					0	0	1000	0
R023	EX_LALAe	LALA[e] ->					0	0	1000	0
R024	EX_LVALe	LVAL[e] ->					0	0	1000	0
R025	EX_LLEUe	LLEU[e] ->					0	0	1000	0
R026	EX_LILEe	LILE[e] ->					0	0	1000	0
R027	EX_LGLUe	LGLU[e] ->					0	0	1000	0
R028	EX_LGLNe	LGLN[e] ->					0	0	1000	0
R029	EX_LMETe	LMET[e] ->					0	0	1000	0
R030	EX_LCYSe	LCYS[e] ->					0	0	1000	0
R031	EX_LASPe	LASP[e] ->					0	0	1000	0
R032	EX_LASNe	LASN[e] ->					0	0	1000	0
R033	EX_LPROe	LPRO[e] ->					0	0	1000	0
R034	EX_LTRPe	LTRP[e] ->					0	0	1000	0
R035	EX_LTYRe	LTYR[e] ->					0	0	1000	0
R036	EX_LHISe	LHIS[e] ->					0	0	0	0
R037	EX_LPHEe	LPHE[e] ->					0	0	1000	0
R038	EX_LSERe	LSER[e] ->					0	0	1000	0
R039	EX_LTHRe	LTHR[e] ->					0	0	1000	0
R040	EX_LLYSe	LLYS[e] ->					0	0	1000	0
R041	EX_LARGe	LARG[e] ->					0	0	1000	0
R042	EX_ACe	AC[e] ->					0	0	1000	0
R043	EX_BUe	BU[e] ->					0	0	1000	0
R044	EX_PROPe	PROP[e] ->					0	0	1000	0
R045	EX_PENTe	PENT[e] ->					0	0	1000	0
R046	EX_ACRe	ACR[e] ->					0	0	1000	0
R047	EX_HEXe	HEX[e] ->					0	0	1000	1
R048	EX_UREAe	UREA[e] ->					0	0	1000	0
R049	EX_NAe	NA[e] ->					0	0	1000	0
R050	EX_PABAe	PABA[e] ->					0	0	1000	0
R051	LALAabc	LALA[e] + ATP[c] + H2O[c] -> LALA[c] + ADP[c] + Pi[c]					0	0	1000	0
R052	LVALabc	LVAL[e] + ATP[c] + H2O[c] -> ADP[c] + Pi[c] + LVAL[c]					0	0	1000	0
R053	LTHRabc	LTHR[e] + ATP[c] + H2O[c] -> ADP[c] + Pi[c] + LTHR[c]					0	0	1000	0
R054	LCYSabc	LCYS[e] + ATP[c] + H2O[c] -> ADP[c] + Pi[c] + LCYS[c]					0	0	1000	0
R055	LILEabc	LILE[e] + ATP[c] + H2O[c] -> ADP[c] + Pi[c] + LILE[c]					0	0	1000	0
R056	LASNabc	LASN[e] + ATP[c] + H2O[c] -> ADP[c] + Pi[c] + LASN[c]					0	0	1000	0
R057	LASPabc	LASP[e] + ATP[c] + H2O[c] -> ADP[c] + Pi[c] + LASP[c]					0	0	1000	0
R058	LGLNabc	LGLN[e] + ATP[c] + H2O[c] -> ADP[c] + Pi[c] + LGLN[c]					0	0	1000	0
R059	LGLUabc	LGLU[e] + ATP[c] + H2O[c] -> ADP[c] + Pi[c] + LGLU[c]					0	0	1000	0
R060	LARGabc	LARG[e] + ATP[c] + H2O[c] -> ADP[c] + Pi[c] + LARG[c]					0	0	1000	0
R061	LHISabc	LHIS[e] + ATP[c] + H2O[c] -> ADP[c] + Pi[c] + LHIS[c]					0	0	1000	0
R062	LLYSabc	LLYS[e] + ATP[c] + H2O[c] -> ADP[c] + Pi[c] + LLYS[c]					0	0	1000	0
R063	LPROabc	LPRO[e] + ATP[c] + H2O[c] -> ADP[c] + Pi[c] + LPRO[c]					0	0	1000	0
R064	LMETabc	LMET[e] + ATP[c] + H2O[c] -> ADP[c] + Pi[c] + LMET[c]					0	0	1000	0
R065	FRUpts	FRU[e] + PEP[c] -> PYR[c] + F1P[c]	MELS_0515			Fructose and mannose metabolism	0	0	1000	0		2.7.1.69
R066	MNLpts	MNL[e] + PEP[c] -> PYR[c] + MNL1P[c]	MELS_0876			Fructose and mannose metabolism	0	0	1000	0		2.7.1.69
R068	GALt	GAL[e] <=> GAL[c]					1	-1000	1000	0
R069	NO2t	NO2[e] -> NO2[c]					0	0	1000	0
R070	N2t	N2[e] -> N2[c]					0	0	1000	0
R071	CO2t	CO2[e] <=> CO2[c]					1	-1000	1000	0
R072	H2t	H2[c] -> H2[e]					0	0	1000	0
R073	NH3t	NH3[e] -> NH3[c]					0	0	1000	0
R074	ETOHt	ETOH[c] -> ETOH[e]					0	0	1000	0
R075	ACETOINt	ACETOIN[c] -> ACETOIN[e]					0	0	1000	0
R076	SULFATEt	SO4[e] + ATP[c] + H2O[c] -> ADP[c] + Pi[c] + SO4[c]	MELS_1717 / MELS_1716 / MELS_1715 / MELS_1714			Sulfur metabolism	0	0	1000	0		7.3.2.3
R077	Pi_t	Pi[e] <=> Pi[c]					1	-1000	1000	0
R078	Pi_abc	Pi[e] + ATP[c] + H2O[c] -> ADP[c] + 2 Pi[c] + H[c]	MELS_0108 / MELS_0109			Purine metabolism	1	3.5	1000	0		7.3.2.1
R079	GLCt	GLC[e] <=> GLC[c]					1	-1000	1000	0
R080	GLYt	GLY[e] <=> GLY[c]					1	-1000	1000	0
R081	LALAt	LALA[e] <=> LALA[c]					1	-1000	1000	0
R082	LVALt	LVAL[e] <=> LVAL[c]					1	-1000	1000	0
R083	LLEUt	LLEU[e] <=> LLEU[c]					1	-1000	1000	0
R084	LILEt	LILE[e] <=> LILE[c]					1	-1000	1000	0
R085	LGLUt	LGLU[e] <=> LGLU[c]					1	-1000	1000	0
R086	LGLNt	LGLN[e] <=> LGLN[c]					1	-1000	1000	0
R087	LMETt	LMET[e] <=> LMET[c]					1	-1000	1000	0
R088	LCYSt	LCYS[e] <=> LCYS[c]					1	-1000	1000	0
R089	LASPt	LASP[e] <=> LASP[c]					1	-1000	1000	0
R090	LASNt	LASN[e] <=> LASN[c]					1	-1000	1000	0
R091	LPROt	LPRO[e] <=> LPRO[c]					1	-1000	1000	0
R092	LTRPt	LTRP[e] <=> LTRP[c]					1	-1000	1000	0
R093	LTYRt	LTYR[e] <=> LTYR[c]					1	-1000	1000	0
R094	LHISt	LHIS[e] <=> LHIS[c]					1	-1000	1000	0
R095	LPHEt	LPHE[e] <=> LPHE[c]					1	-1000	1000	0
R096	LSERt	LSER[e] <=> LSER[c]					1	-1000	1000	0
R097	LTHRt	LTHR[e] <=> LTHR[c]					1	-1000	1000	0
R098	LLYSt	LLYS[e] <=> LLYS[c]					1	-1000	1000	0
R099	LARGt	LARG[e] <=> LARG[c]					1	-1000	1000	0
R100	ACt	AC[c] <=> AC[e]					1	-1000	1000	0
R101	BUt	BU[c] <=> BU[e]					1	-1000	1000	0
R102	PROPt	PROP[c] <=> PROP[e]					1	-1000	1000	0
R103	PENTt	PENT[c] <=> PENT[e]					1	-1000	1000	0
R104	ACRt	ACR[c] <=> ACR[e]					1	-1000	1000	0
R105	HEXt	HEX[c] <=> HEX[e]					1	-1000	1000	0
R106	MALt	MAL[c] <=> MAL[e]					1	-1000	1000	0
R107	MALTt	MALT[c] <=> MALT[e]					1	-1000	1000	0
R108	SUCRt	SUCR[c] <=> SUCR[e]					1	-1000	1000	0
R109	UREAt	UREA[c] -> UREA[e]					0	0	1000	0
R110	NAt	NA[c] <=> NA[e]					1	-1000	1000	0
R111	LACt	LAC[c] <=> LAC[e]					1	-1000	1000	0
R112	GLYCALDt	GLYCALD[c] -> GLYCALD[e]					0	0	1000	0
R113	PABAt	PABA[e] -> PABA[c]					0	0	1000	0
R114	GLYCt	GLYC[c] <=> GLYC[e]					1	-1000	1000	0
R115	FORMt	FORM[c] <=> FORM[e]					1	-1000	1000	0
R116	bDGLC	bDGLC[e] <=> GLC[e]					1	-1000	1000	0
R117	HCO3	H2O[c] + CO2[c] <=> HCO3[c] + H[c]	MELS_0705				1	-1000	1000	0		4.2.1.1
R118	H2O	2 H2O2[c] -> 2 H2O[c] + O2[c]					0	0	1000	0
R119	H2O2t	H2O2[c] <=> H2O2[e]					1	-1000	1000	0
R120	H2Ot	H2O[c] <=> H2O[e]					1	-1000	1000	0
R121	PPi	H2O[c] + PPi[c] <=> 2 Pi[c]	MELS_1892			Oxidative phosphorylation	1	-1000	1000	0		3.6.1.1
R122	ATP	ATP[c] + H2O[c] + 4 H[c] <=> ADP[c] + Pi[c] + 4 H[e]	MELS_1898 / MELS_1899 / MELS_1900 / MELS_1901 / MELS_1902 / MELS_1903 / MELS_1904 ? MELS_1905			Oxidative phosphorylation	1	-1000	1000	0		7.1.2.2
R123	PPPi	H2O[c] + PPPi[c] -> Pi[c] + PPi[c]					0	0	1000	0		3.6.1.25
R124	EMP1	bDGLC[c] <=> GLC[c]				Glycolysis / Gluconeogenesis	1	-1000	1000	0		5.1.3.3
R125	EMP2	ATP[c] + bDGLC[c] -> ADP[c] + bDG6P[c]	MELS_0324 / MELS_0384			Glycolysis / Gluconeogenesis	0	0	1000	0		2.7.1.1
R126	EMP3	ATP[c] + GLC[c] -> ADP[c] + G6P[c]	MELS_0324 / MELS_0384 / MELS_0335			Glycolysis / Gluconeogenesis	0	0	1000	0		2.7.1.1 / 2.7.1.199
R127	EMP21	G6P[c] <=> bDG6P[c]	MELS_0201				1	-1000	1000	0		5.3.1.9
R128	EMP4	G6P[c] <=> F6P[c]	MELS_0201			Glycolysis / Gluconeogenesis	1	-1000	1000	0		5.3.1.9
R129	EMP5	ATP[c] + F6P[c] -> ADP[c] + FDP[c]	MELS_1875			Glycolysis / Gluconeogenesis	0	0	1000	0		2.7.1.11
R130	EMP6	H2O[c] + FDP[c] -> Pi[c] + F6P[c]	MELS_0907 / MELS_0761			Glycolysis / Gluconeogenesis	0	0	1000	0		3.1.3.11
R131	EMP7	FDP[c] <=> DHAP[c] + GA3P[c]	MELS_1854			Glycolysis / Gluconeogenesis	1	-1000	1000	0		4.1.2.13
R132	EMP8	DHAP[c] <=> GA3P[c]	MELS_0872			Glycolysis / Gluconeogenesis	1	-1000	1000	0		5.3.1.1
R133	EMP9	Pi[c] + GA3P[c] + NAD[c] <=> 13DPG[c] + NADH[c] + H[c]	MELS_0868			Glycolysis / Gluconeogenesis	1	-1000	1000	0		1.2.1.12
R134	EMP10	ADP[c] + 13DPG[c] <=> ATP[c] + 3PG[c]	MELS_0871			Glycolysis / Gluconeogenesis	1	-1000	1000	0		2.7.2.3
R135	EMP11	3PG[c] <=> 2PG[c]	MELS_0869			Glycolysis / Gluconeogenesis	1	-1000	1000	0		5.4.2.12
R136	EMP12	2PG[c] <=> H2O[c] + PEP[c]	MELS_0413			Glycolysis / Gluconeogenesis	1	-1000	1000	0		4.2.1.11
R137	EMP13	ADP[c] + PEP[c] -> ATP[c] + PYR[c]	MELS_0629 / MELS_1340			Glycolysis / Gluconeogenesis	0	0	1000	0		2.7.1.40
R138	EMP14	PYR[c] + NADH[c] + H[c] <=> LAC[c] + NAD[c]	MELS_0027 / MELS_1294			Glycolysis / Gluconeogenesis	1	-1000	1000	0		1.1.1.27
R139	EMP15	NAD[c] + 2 Fd_Red[c] + H[c] -> NADH[c] + 2 Fd_Ox[c] + 2 H[e]	MELS_0150 / MELS_0152 / MELS_0153 / MELS_0154 / MELS_0155 / MELS_0156				0	0	1000	0		1.18.1.3
R140	EMP17	2 H[c] + 2 Fd_Red[c] <=> H2[c] + 2 Fd_Ox[c]	MELS_0888 / MELS_1481				1	-1000	1000	0		1.12.1.4
R141	EMP18	LLAC[c] <=> LAC[c]	MELS_0101				1	0	0	0		5.1.2.1
R142	EMP19	ATP[c] + AC[c] + COA[c] -> PPi[c] + ACCOA[c] + AMP[c]	MELS_0349			Glycolysis / Gluconeogenesis	0	0	1000	0		6.2.1.1
R143	EMP20	PYR[c] + NAD[c] + COA[c] -> CO2[c] + NADH[c] + ACCOA[c] + H[c]	MELS_2028				0	0	0	0		1.8.1.4
R144	PROPAN1	NAD[c] + 2HBUT[c] <=> NADH[c] + 2OBUT[c] + H[c]	MELS_1294			Propanoate metabolism	1	-1000	1000	0		1.1.1.27
R145	PROPAN2	Pi[c] + PROCOA[c] <=> COA[c] + PROPP[c]	MELS_0670			Propanoate metabolism	1	-1000	1000	0		2.3.1.8
R146	PROPAN3	ADP[c] + PROPP[c] <=> ATP[c] + PROP[c]	MELS_2048			Propanoate metabolism	0	0	1000	0		2.7.2.1
R147	PROPAN4	PROP[c] + ACCOA[c] <=> AC[c] + PROCOA[c]	MELS_0464 / MELS_0742			Propanoate metabolism	1	-1000	1000	0		2.8.3.1
R148	PROPAN5	NH3[c] + ACR[c] <=> H2O[c] + ACRAD[c]	MELS_0329				1	-1000	1000	0		3.5.1.4
R149	PROPAN6	ACR[c] + PROCOA[c] <=> PROP[c] + ACRCOA[c]					1	-1000	1000	0		2.8.3.-
R150	PROPAN7	LACCOA[c] <=> H2O[c] + ACRCOA[c]	MELS_0745 / MELS_0746				1	-1000	1000	0		4.2.1.54
R151	PROPAN8	H[c] + NADH[c] + ACRCOA[c] <=> NAD[c] + PROCOA[c]					1	-1000	1000	0		1.3.8.-
R152	PROPAN9	LLAC[c] + PROCOA[c] <=> PROP[c] + LACCOA[c]					1	-1000	1000	0		2.8.3.-
R153	PENT1	ACCOA[c] + PROCOA[c] -> COA[c] + 3OPENTCOA[c]	MELS_1025 or MELS_1026			Fatty acid degradation	0	0	1000	0		2.3.1.9
R154	PENT2	H[c] + NADH[c] + 3OPENTCOA[c] -> NAD[c] + 3HPENTCOA[c]	MELS_1448			Butanoate metabolism	0	0	1000	0		1.1.1.157
R155	PENT3	3HPENTCOA[c] -> H2O[c] + tPENTCOA[c]	MELS_0462 or MELS_1449 or MELS_0035			Butanoate metabolism	0	0	1000	0		4.2.1.17
R156	PENT4	2 NADH[c] + Fd_Ox[c] + tPENTCOA[c] -> 2 NAD[c] + Fd_Red[c] + PENTCOA[c] + H[c]	MELS_0461 / MELS_0747			Butanoate metabolism	0	0	1000	0		1.3.8.1
R157	PENT5	PROP[c] + PENTCOA[c] -> PENT[c] + PROCOA[c]	MELS_0033			Butanoate metabolism	0	0	1000	0		2.8.3.8
R159	BUTAN2	NADH[c] + ACAL[c] + H[c] <=> ETOH[c] + NAD[c]	MELS_0410			Glycolysis / Gluconeogenesis	1	-1000	1000	0		1.1.1.1
R160	BUTAN3	Pi[c] + ACCOA[c] <=> COA[c] + ACTP[c]	MELS_0670			Pyruvate metabolism	1	-1000	1000	0		2.3.1.8
R161	BUTAN4	ADP[c] + ACTP[c] <=> ATP[c] + AC[c]	MELS_2048			Pyruvate metabolism	1	-1000	1000	0		2.7.2.1
R162	BUTAN5	2 ACCOA[c] -> COA[c] + ACTACCOA[c]	MELS_1025 / MELS_1026			Fatty acid degradation	0	0	1000	0		2.3.1.9
R163	BUTAN6	NADH[c] + ACTACCOA[c] + H[c] -> NAD[c] + 3HBCOA[c]	MELS_1448			Butanoate metabolism	0	0	1000	0		1.1.1.157
R164	BUTAN7	3HBCOA[c] -> H2O[c] + CRTCOA[c]	MELS_0462 / MELS_1449			Butanoate metabolism	0	0	1000	0		4.2.1.17
R165	BUTAN8	2 NADH[c] + Fd_Ox[c] + CRTCOA[c] -> 2 NAD[c] + Fd_Red[c] + BUCOA[c] + H[c]	MELS_0461 / MELS_0747			Butanoate metabolism	0	0	1000	0		1.3.8.1
R166	BUTAN12	PYR[c] + H[c] + THMPP[c] <=> CO2[c] + HETHMPP[c]					1	-1000	1000	0
R167	BUTAN13	ACLAC[c] -> CO2[c] + ACETOIN[c]	MELS_0494			Butanoate metabolism	0	0	1000	0		4.1.1.5
R168	BUTAN16	AC[c] + BUCOA[c] <=> BU[c] + ACCOA[c]	MELS_0033 / MELS_0034			Butanoate metabolism	0	0	1000	0		2.8.3.8
R169	BUTAN17	H2O[c] + NAD[c] + ACAL[c] -> AC[c] + NADH[c] + H[c]	MELS_2160			Fatty acid degradation	0	0	1000	0		1.2.1.3
R170	BUTAN18	H2O[c] + ACAL[c] + NADP[c] -> H[c] + AC[c] + NADPH[c]	MELS_2160 / MELS_1156			Fatty acid degradation	0	0	1000	0		1.2.1.4
R171	BUTAN19	NADH[c] + SUCCSA[c] + H[c] <=> NAD[c] + 4HBUT[c]	MELS_0336 / MELS_0410 / MELS_2182			Butanoate metabolism	1	-1000	1000	0		1.1.1.61
R172	BUTAN20	ACCOA[c] + 4HBUT[c] <=> AC[c] + 4HBUCOA[c]	MELS_0341			Butanoate metabolism	1	-1000	1000	0		2.8.3.-
R173	BUTAN21	4HBUCOA[c] -> H2O[c] + CRTCOA[c]	MELS_0342			Butanoate metabolism	0	0	1000	0		4.2.1.120
R174	BUTAN22	VACCOA[c] -> CRTCOA[c]	MELS_0342			Butanoate metabolism	1	-1000	1000	0		5.3.3.3
R175	HEXAN1	ACCOA[c] + BUCOA[c] -> COA[c] + 3OHEXCOA[c]	MELS_1025 / MELS_1026			Fatty acid degradation	0	0	1000	0		2.3.1.9
R176	HEXAN2	NADH[c] + H[c] + 3OHEXCOA[c] -> NAD[c] + 3HHEXCOA[c]	MELS_1448			Butanoate metabolism	0	0	1000	0		1.1.1.157
R177	HEXAN3	3HHEXCOA[c] -> H2O[c] + tHEXCOA[c]	MELS_0462 / MELS_1449			Butanoate metabolism	0	0	1000	0		4.2.1.17
R178	HEXAN4	2 NADH[c] + Fd_Ox[c] + tHEXCOA[c] -> 2 NAD[c] + Fd_Red[c] + HEXCOA[c] + H[c]	MELS_0461 / MELS_0747			Butanoate metabolism	0	0	1000	0		1.3.8.1
R179	HEXAN5	AC[c] + HEXCOA[c] -> HEX[c] + ACCOA[c]	MELS_0033 / MELS_0034			Butanoate metabolism	0	0	1000	0		2.8.3.8
R180	TCA1	MAL[c] <=> H2O[c] + FUM[c]	MELS_1632			Citrate cycle	1	-1000	1000	0		4.2.1.2
R181	TCA2	2 NADH[c] + Fd_Ox[c] + FUM[c] <=> 2 NAD[c] + Fd_Red[c] + SUCC[c] + H[c]	MELS_0011			Citrate cycle	1	-1000	1000	0		1.3.99.1
R182	TCA4	CIT[c] <=> ICIT[c]	MELS_0490			Citrate cycle	1	-1000	1000	0		4.2.1.3
R183	TCA5	NAD[c] + ICIT[c] <=> CO2[c] + NADH[c] + AKG[c] + H[c]	MELS_0492			Citrate cycle	1	-1000	1000	0		1.1.1.41
R184	TCA6	H2O[c] + ACCOA[c] + OAA[c] <=> COA[c] + CIT[c]	MELS_0491			Citrate cycle	1	-1000	1000	0		2.3.3.1
R185	TCA7	COA[c] + AKG[c] + 2 Fd_Ox[c] -> CO2[c] + 2 H[c] + 2 Fd_Red[c] + SUCCOA[c]	MELS_0260 / MELS_2044			Citrate cycle	0	0	1000	0
R187	TCA9	MAL[c] + NAD[c] -> PYR[c] + CO2[c] + NADH[c] + H[c]	MELS_2159			Citrate cycle	0	0	1000	0		1.1.1.38
R188	TCA10	MAL[c] + NAD[c] <=> NADH[c] + OAA[c] + H[c]	MELS_0027			Citrate cycle	1	-1000	1000	0		1.1.1.37
R190	PPP1	E4P[c] + DXU5P[c] <=> F6P[c] + GA3P[c]	MELS_0929 / MELS_1839 / MELS_1840 / MELS_2166 / MELS_2167			Pentose phosphate pathway	1	-1000	1000	0		2.2.1.1
R191	PPP2	DRU5P[c] <=> DXU5P[c]	MELS_1754			Pentose phosphate pathway	1	-1000	1000	0		5.1.3.1
R192	PPP3	DRU5P[c] <=> R5P[c]	MELS_2192			Pentose phosphate pathway	1	-1000	1000	0		5.3.1.6
R193	PPP4	DXU5P[c] + R5P[c] <=> GA3P[c] + S7P[c]	MELS_0929 or MELS_1839 or MELS_1840 or MELS_2166 or MELS_2167			Pentose phosphate pathway	1	-1000	1000	0		2.2.1.1
R194	PPP5	ATP[c] + R5P[c] <=> AMP[c] + PRPP[c]	MELS_0267			Pentose phosphate pathway	1	-1000	1000	0		2.7.6.1
R195	PPP6	ATP[c] + 2DDGLCN[c] -> ADP[c] + 2DDG6P[c]	MELS_0557			Pentose phosphate pathway	0	0	1000	0		2.7.1.45
R196	PPP7	2DDG6P[c] <=> PYR[c] + GA3P[c]	MELS_0558			Pentose phosphate pathway	1	-1000	1000	0		4.1.2.14
R197	PPP8	R5P[c] <=> R1P[c]	MELS_2023 / MELS_1912			Pentose phosphate pathway	1	-1000	1000	0		5.4.2.7 / 5.4.2.2
R198	PPP9	2DR1P[c] <=> 2DR5P[c]	MELS_2023			Pentose phosphate pathway	1	-1000	1000	0		5.4.2.7
R199	PPP10	ATP[c] + GLCN[c] -> ADP[c] + GLCN6P[c]	MELS_1865			Pentose phosphate pathway	0	0	1000	0		2.7.1.12
R200	PPP11	NADP[c] + GLCN6P[c] -> CO2[c] + NADPH[c] + DRU5P[c] + H[c]	MELS_1864			Pentose phosphate pathway	0	0	1000	0		1.1.1.44
R201	PPP12	NAD[c] + GLCN6P[c] -> CO2[c] + NADH[c] + DRU5P[c] + H[c]	MELS_1864			Pentose phosphate pathway	0	0	1000	0		1.1.1.343
R205	PPP16	H2O[c] + G15ON[c] -> GLCN[c] + H[c]					0	0	1000	0		3.1.1.17
R206	PPP17	LRU5P[c] <=> DXU5P[c]				Pentose phosphate pathway	1	-1000	1000	0		5.1.3.4
R207	PPP18	bDG6P[c] + NADP[c] -> H[c] + NADPH[c] + 6PGON[c]				Glycolysis / Gluconeogenesis	0	0	1000	0		1.1.1.49
R208	PPP19	H2O[c] + 6PGON[c] -> GLCN6P[c]				Glycolysis / Gluconeogenesis	0	0	1000	0		3.1.1.31
R209	FM1	ATP[c] + F1P[c] <=> ADP[c] + FDP[c]	MELS_0514			Fructose and mannose metabolism	1	-1000	1000	0		2.7.1.56
R210	FM2	F1P[c] -> DHAP[c] + GLYALD[c]	MELS_1854			Fructose and mannose metabolism	0	0	1000	0		4.1.2.13
R211	FM3	ATP[c] + FRU[c] -> ADP[c] + F6P[c]	MELS_0324 or MELS_0384			Fructose and mannose metabolism	0	0	1000	0		2.7.1.4
R212	GAL1	ATP[c] + TAG6P[c] <=> ADP[c] + TAGDP[c]	MELS_1875			Galactose metabolism	1	-1000	1000	0		2.7.1.11
R213	GAL2	UDPGAL[c] <=> UDPGLC[c]	MELS_0200			Galactose metabolism	1	-1000	1000	0		5.1.3.2
R214	GAL3	PPi[c] + UDPGLC[c] + 3 H[c] -> G1P[c] + UTP[c]	MELS_1219 or MELS_1983			Galactose metabolism	0	0	1000	0		2.7.7.9
R215	GAL4	G1P[c] <=> G6P[c]	MELS_1912			Galactose metabolism	1	-1000	1000	0		5.4.2.2
R216	SUCR1	H2O[c] + MALT[c] <=> 2 GLC[c]	MELS_0381			Starch and sucrose metabolism	1	-1000	1000	0		3.2.1.20
R217	SUCR2	ATP[c] + G1P[c] -> PPi[c] + ADPGLC[c]	MELS_1974 / MELS_1975			Starch and sucrose metabolism	0	0	1000	0		2.7.7.27
R218	SUCR3	ADPGLC[c] -> ADP[c] + Glycogen[c]	MELS_1971			Starch and sucrose metabolism	0	0	1000	0		2.4.1.21
R219	SUCR4	ADPGLC[c] -> ADP[c] + Amylopectin[c]	MELS_1971			Starch and sucrose metabolism	0	0	1000	0		2.4.1.21
R220	SUCR5	Pi[c] + Glycogen[c] <=> G1P[c]	MELS_1973			Starch and sucrose metabolism	1	-1000	1000	0		2.4.1.1
R221	SUCR6	CLB[e] + H2O[e] -> 2 bDGLC[e]					0	0	1000	0
R222	SUCR7	SUCR[c] + UDP[c] -> FRU[c] + UDPGLC[c]				Starch and sucrose metabolism	0	0	1000	0		2.4.1.13
R223	AMSU1	LGLN[c] + F6P[c] -> LGLU[c] + GAM6P[c]	MELS_0887			Alanine, aspartate and glutamate metabolism	0	0	1000	0		2.6.1.16
R224	AMSU2	H2O[c] + ACGAM6P[c] -> AC[c] + GAM6P[c]	MELS_0366			Amino sugar and nucleotide sugar metabolism	0	0	1000	0		3.5.1.25
R225	AMSU3	GAM6P[c] -> GAM1P[c]	MELS_0886			Amino sugar and nucleotide sugar metabolism	0	0	1000	0		5.4.2.10
R226	AMSU4	ACCOA[c] + GAM1P[c] -> COA[c] + ACGAM1P[c]	MELS_0268			Amino sugar and nucleotide sugar metabolism	0	0	1000	0		2.3.1.157
R227	AMSU5	UTP[c] + ACGAM1P[c] -> PPi[c] + UACGAM[c]	MELS_0268			Amino sugar and nucleotide sugar metabolism	0	0	1000	0		2.7.7.23
R228	AMSU6	PEP[c] + UACGAM[c] -> Pi[c] + UACCG[c]	MELS_0908			Peptidoglycan biosynthesis	0	0	1000	0		2.5.1.7
R229	AMSU7	H[c] + NADPH[c] + UACCG[c] -> NADP[c] + UAMR[c]	MELS_1495			Peptidoglycan biosynthesis	0	0	1000	0		1.3.1.98
R230	AMSU8	ATP[c] + GAM[c] <=> ADP[c] + GAM6P[c]	MELS_0324			Amino sugar and nucleotide sugar metabolism	1	-1000	1000	0		2.7.1.1
R231	PYR1	ATP[c] + PYR[c] + HCO3[c] -> ADP[c] + Pi[c] + OAA[c]	MELS_0013			Citrate cycle	0	0	1000	0		6.4.1.1
R232	PYR2	ATP[c] + H2O[c] + PYR[c] -> Pi[c] + PEP[c] + AMP[c]	MELS_0031			Pyruvate metabolism	0	0	1000	0		2.7.9.2
R234	PYR4	H2O[c] + ACCOA[c] + 3MOB[c] -> COA[c] + 2IPPMAL[c]	MELS_1519			Valine, leucine and isoleucine biosynthesis	0	0	1000	0		2.3.3.13
R235	PYR5	PYR[c] + NADH[c] + H[c] <=> NAD[c] + LLAC[c]	MELS_1294			Pyruvate metabolism	1	-1000	1000	0		1.1.1.27
R236	PYR6	ATP[c] + OAA[c] -> ADP[c] + PEP[c] + CO2[c]	MELS_2056			Pyruvate metabolism	0	0	1000	0		4.1.1.49
R238	PYR8	PYR[c] + 2 Fd_Ox[c] + COA[c] <=> CO2[c] + 2 Fd_Red[c] + ACCOA[c] + 2 H[c]	MELS_0260 / MELS_2044				1	-1000	1000	0		1.2.7.1
R239	METHANE1	CO2[c] + COA[c] + MECORR[c] + H[c] -> ACCOA[c] + CORR[c] + H2O[c]					0	0	1000	0
R240	NITROGEN1	16 ATP[c] + 16 H2O[c] + N2[c] + 8 Fd_Red[c] -> 16 ADP[c] + 16 Pi[c] + H2[c] + 2 NH3[c] + 8 Fd_Ox[c]	MELS_0445 / MELS_0454			Nitrogen metabolism	0	0	1000	0		1.18.6.1
R241	NITROGEN2	ATP[c] + LGLU[c] + NH3[c] -> ADP[c] + Pi[c] + LGLN[c] + H[c]	MELS_1915			Alanine, aspartate and glutamate metabolism	0	0	1000	0		6.3.1.2
R242	NITROGEN3	H2O[c] + LGLU[c] + NADP[c] <=> NH3[c] + NADPH[c] + AKG[c] + H[c]	MELS_0760 / MELS_1824			Alanine, aspartate and glutamate metabolism	1	-1000	1000	0		1.4.1.4
R243	NITROGEN4	LGLN[c] + NADPH[c] + AKG[c] + H[c] -> 2 LGLU[c] + NADP[c]	MELS_0304 / MELS_0704			Alanine, aspartate and glutamate metabolism	0	0	1000	0		1.4.1.13
R244	NITROGEN5	H2O[c] + LGLN[c] -> LGLU[c] + NH3[c]	MELS_0158 / MELS_0848 / MELS_0849				0	0	1000	0		6.3.5.5
R246	NITROGEN7	LASP[c] -> NH3[c] + FUM[c]	MELS_0408			Alanine, aspartate and glutamate metabolism	0	0	1000	0		4.3.1.1
R247	NITROGEN8	H2O[c] + LASN[c] -> LASP[c] + NH3[c]	MELS_1214			Alanine, aspartate and glutamate metabolism	0	0	1000	0		3.5.1.1
R248	NITROGEN9	H2O[c] + CYST[c] -> PYR[c] + NH3[c] + LHCYS[c]	MELS_0435 / MELS_1358 / MELS_1371			Cysteine and methionine metabolism	0	0	1000	0		4.4.1.13
R249	NITROGEN10	ATP[c] + H2O[c] + LASP[c] + LGLN[c] -> AMP[c] + PPi[c] + LASN[c] + LGLU[c]	MELS_1574				0	0	1000	0		6.3.5.6
R250	NITROGEN11	CYST[c] -> LHCYS[c] + 2AP2E[c]	MELS_1685				0	0	1000	0		4.4.1.13
R251	NITROGEN12	H2O[c] + 2AP2E[c] -> PYR[c] + NH3[c]					0	0	1000	0
R252	SULFUR1	ATP[c] + SO4[c] -> PPi[c] + APS[c]	MELS_1710 / MELS_1711			Sulfur metabolism	0	0	1000	0		2.7.7.4
R253	SULFUR2	3 H[c] + 3 NADPH[c] + SO3[c] -> 3 H2O[c] + 3 NADP[c] + S[c]	MELS_1706 / MELS_1707 / MELS_1708			Sulfur metabolism	0	0	1000	0		1.8.1.2
R254	SULFUR3	Fd_Red[c] + APS[c] -> Fd_Ox[c] + AMP[c] + SO3[c] + 2 H[c]	MELS_1712 / MELS_1713			Sulfur metabolism	0	0	1000	0		1.8.99.2
R255	SULFUR4	LSER[c] + ACCOA[c] -> COA[c] + ACSER[c]	MELS_0644			Cysteine and methionine metabolism	0	0	1000	0		2.3.1.30
R256	SULFUR5	S[c] + ACSER[c] -> LCYS[c] + AC[c]	MELS_0643 / MELS_1718			Cysteine and methionine metabolism	0	0	1000	0		2.5.1.47
R257	SULFUR6	SUCCOA[c] + LHMS[c] -> COA[c] + SUCHMS[c]	MELS_2190			Cysteine and methionine metabolism	0	0	1000	0		2.3.1.46
R259	SULFUR8	3 H2O[c] + 6 Fd_Ox[c] + S[c] <=> 6 H[c] + 6 Fd_Red[c] + SO3[c]	MELS_1706 / MELS_1707 / MELS_1708			Cysteine and methionine metabolism	1	-1000	1000	0		1.8.7.1
R260	SULFUR9	ATP[c] + APS[c] -> ADP[c] + PAPS[c]				Cysteine and methionine metabolism	0	0	1000	0		2.7.1.25
R262	SULFUR11	NADPH[c] + PAPS[c] + H[c] <=> NADP[c] + SO3[c] + PAP[c]	MELS_1706 or MELS_1707 or MELS_1708			Cysteine and methionine metabolism	1	-1000	1000	0		1.8.4.8
R263	SULFUR12	H2O[c] + PAP[c] -> Pi[c] + AMP[c]				Cysteine and methionine metabolism	0	0	1000	0		3.1.3.7
R264	GLU1	LASP[c] + AKG[c] <=> LGLU[c] + OAA[c]	MELS_1033			Alanine, aspartate and glutamate metabolism	1	-1000	1000	0		2.6.1.1
R265	GLU2	LGLU[c] -> DGLU[c]	MELS_1785			D-Glutamine and D-glutamate metabolism	0	0	1000	0		5.1.1.3
R266	GLU3	AKG[c] + GABA[c] <=> LGLU[c] + SUCCSA[c]	MELS_0002			Alanine, aspartate and glutamate metabolism	1	-1000	1000	0		2.6.1.19
R268	ASPALA1	ATP[c] + LASP[c] + LCITR[c] -> PPi[c] + AMP[c] + ARGSUC[c]	MELS_0097			Alanine, aspartate and glutamate metabolism	0	0	1000	0		6.3.4.5
R269	ASPALA2	ARGSUC[c] -> LARG[c] + FUM[c]	MELS_0096			Alanine, aspartate and glutamate metabolism	0	0	1000	0		4.3.2.1
R270	ASPALA3	LGLU[c] + PYR[c] <=> LALA[c] + AKG[c]	MELS_1033			Alanine, aspartate and glutamate metabolism	0	0	1000	0		2.6.1.2
R271	ASPALA4	LALA[c] <=> DALA[c]	MELS_1476			D-Alanine metabolism	1	-1000	1000	0		5.1.1.1
R272	ASPALA5	ATP[c] + 2 DALA[c] -> ADP[c] + Pi[c] + DALADALA[c]	MELS_1169			D-Alanine metabolism	0	0	1000	0		6.3.2.4
R273	ASPALA6	2 LARG[c] + 3 H[c] + 4 O2[c] + 3 NADPH[c] -> 4 H2O[c] + 3 NADP[c] + 2 LCITR[c] + 2 NO[c]	MELS_0754				0	0	1000	0		1.14.13.39
R274	GST1	ATP[c] + LASP[c] -> ADP[c] + 4PASP[c]	MELS_2095			Glycine, serine and threonine metabolism	0	0	1000	0		2.7.2.4
R275	GST2	H[c] + NADPH[c] + 4PASP[c] -> Pi[c] + NADP[c] + ASPSA[c]	MELS_1018			Glycine, serine and threonine metabolism	0	0	1000	0		1.2.1.11
R276	GST3	H[c] + NADPH[c] + ASPSA[c] -> NADP[c] + LHMS[c]	MELS_0958			Glycine, serine and threonine metabolism	0	0	1000	0		1.1.1.3
R277	GST4	NADH[c] + ASPSA[c] + H[c] -> NAD[c] + LHMS[c]	MELS_0958			Glycine, serine and threonine metabolism	0	0	1000	0		1.1.1.3
R278	GST5	ATP[c] + LHMS[c] -> ADP[c] + PHOM[c]	MELS_0959			Glycine, serine and threonine metabolism	0	0	1000	0		2.7.1.39
R279	GST6	H2O[c] + PHOM[c] -> Pi[c] + LTHR[c]	MELS_1583			Glycine, serine and threonine metabolism	0	0	1000	0		4.2.3.1
R280	GST7	LTHR[c] <=> GLY[c] + ACAL[c]	MELS_1344 / MELS_2187			Glycine, serine and threonine metabolism	1	-1000	1000	0		4.1.2.48
R281	GST8	LSER[c] -> PYR[c] + NH3[c]	MELS_0290 / MELS_0291 / MELS_1276			Glycine, serine and threonine metabolism	0	0	1000	0		4.3.1.17 / 4.3.1.19
R282	GST9	NAD[c] + 3PG[c] <=> NADH[c] + 3PHP[c] + H[c]	MELS_0211 / MELS_0547 / MELS_0679 / MELS_0683 / MELS_0904			Glycine, serine and threonine metabolism	1	-1000	1000	0		1.1.1.95
R283	GST10	LGLU[c] + 3PHP[c] <=> AKG[c] + LPSER[c]	MELS_0903			Glycine, serine and threonine metabolism	1	-1000	1000	0		2.6.1.52
R284	GST11	aLTHR[c] <=> GLY[c] + ACAL[c]	MELS_1344 / MELS_2187			Glycine, serine and threonine metabolism	1	-1000	1000	0		4.1.2.28
R285	GST12	PYR[c] + ASPSA[c] -> H2O[c] + 4HTHDP[c]	MELS_1019			Lysine biosynthesis	0	0	1000	0		4.3.3.7
R286	GST13	NADH[c] + 4HTHDP[c] + H[c] -> NAD[c] + THDP[c] + H2O[c]	MELS_1017			Lysine biosynthesis	0	0	1000	0		1.17.1.8
R287	GST14	H2O[c] + LGLU[c] + THDP[c] <=> AKG[c] + 26DAP_LL[c]	MELS_0042			Lysine biosynthesis	1	-1000	1000	0		2.6.1.83
R288	GST15	H2O[c] + LPSER[c] -> Pi[c] + LSER[c]	MELS_0905			Glycine, serine and threonine metabolism	0	0	1000	0		3.1.3.3
R289	GST16	LSER[c] -> H2O[c] + 2AP2E[c]	MELS_0290 or MELS_0291			Glycine, serine and threonine metabolism	0	0	1000	0		4.3.1.17
R290	GST17	GLY[c] + NAD[c] + THF[c] -> CO2[c] + NH3[c] + NADH[c] + MLTHF[c] + H[c]	MELS_2028			Glyoxylate and dicarboxylate metabolism	0	0	1000	0		1.8.1.4
R291	MET1	ACCOA[c] + LHMS[c] <=> COA[c] + ACHMS[c]	MELS_2190			Cysteine and methionine metabolism	1	-1000	1000	0		2.3.1.31
R292	MET2	S[c] + ACHMS[c] <=> AC[c] + LHCYS[c]	MELS_2189			Cysteine and methionine metabolism	1	-1000	1000	0		2.5.1.49
R293	MET3	LHCYS[c] + 5MTHF[c] <=> LMET[c] + THF[c]	MELS_1849			Cysteine and methionine metabolism	1	-1000	1000	0		2.1.1.13
R294	CYS1	LHCYS[c] + AMET[c] <=> LMET[c] + AHCYS[c]	MELS_1389			Cysteine and methionine metabolism	1	-1000	1000	0		2.1.1.10
R295	CYS2	H2O[c] + AHCYS[c] -> LHCYS[c] + AND[c]	MELS_1736			Cysteine and methionine metabolism	0	0	1000	0		3.3.1.1
R296	CYS3	ATP[c] + H2O[c] + LMET[c] -> Pi[c] + PPi[c] + AMET[c]	MELS_1763			Cysteine and methionine metabolism	0	0	1000	0		2.5.1.6
R297	CYS4	Pi[c] + METADN[c] -> 5METRIBP[c] + ADE[c]	MELS_1738			Cysteine and methionine metabolism	0	0	1000	0		2.4.2.28
R298	CYS5	5METRIBP[c] -> 5METRUBP[c]	MELS_1737			Cysteine and methionine metabolism	0	0	1000	0		5.3.1.23
R299	CYS6	LMET[c] + H2O[c] -> NH3[c] + 2OBUT[c] + MTHOH[c]	MELS_1685			Cysteine and methionine metabolism	0	0	1000	0		4.4.1.11
R300	CYS7	LGLU[c] + 4MBUT[c] -> LMET[c] + AKG[c]	MELS_0297			Cysteine and methionine metabolism	0	0	1000	0		2.6.1.57
R301	VLI1	LTHR[c] -> NH3[c] + 2OBUT[c]	MELS_1276			Glycine, serine and threonine metabolism	0	0	1000	0		4.3.1.19
R302	VLI2	2OBUT[c] + PYR[c] -> 2AHBUT[c] + CO2[c]	MELS_0315 / MELS_0316 / MELS_0660 / MELS_0661 / MELS_1133			Valine, leucine and isoleucine biosynthesis	0	0	1000	0		2.2.1.6
R303	VLI3	2AHBUT[c] <=> 3H3MOP[c]	MELS_0317 / MELS_0662			Valine, leucine and isoleucine biosynthesis	1	-1000	1000	0		1.1.1.86
R304	VLI4	H[c] + NADPH[c] + 3H3MOP[c] -> NADP[c] + 23DHMP[c]	MELS_0317 / MELS_0662			Valine, leucine and isoleucine biosynthesis	0	0	1000	0		1.1.1.86
R305	VLI5	23DHMP[c] -> H2O[c] + 3MOP[c]	MELS_0314			Valine, leucine and isoleucine biosynthesis	0	0	1000	0		4.2.1.9
R306	VLI6	LGLU[c] + 3MOP[c] -> LILE[c] + AKG[c]	MELS_0586			Valine, leucine and isoleucine degradation	0	0	1000	0		2.6.1.42
R307	VLI7	ACLAC[c] -> 3H3MOB[c]	MELS_0317 / MELS_0662			Valine, leucine and isoleucine biosynthesis	0	0	1000	0		1.1.1.86
R308	VLI8	H[c] + NADPH[c] + 3H3MOB[c] -> NADP[c] + 23DHMB[c]	MELS_0317 / MELS_0662			Valine, leucine and isoleucine biosynthesis	0	0	1000	0		1.1.1.86
R309	VLI9	23DHMB[c] -> H2O[c] + 3MOB[c]	MELS_0314			Valine, leucine and isoleucine biosynthesis	0	0	1000	0		4.2.1.9
R310	VLI10	LGLU[c] + 3MOB[c] <=> LVAL[c] + AKG[c]	MELS_0586			Valine, leucine and isoleucine degradation	1	-1000	1000	0		2.6.1.42
R311	VLI11	2IPPMAL[c] -> H2O[c] + 2IPPM[c]	MELS_1520 / MELS_1521			Valine, leucine and isoleucine degradation	0	0	1000	0		4.2.1.33
R312	VLI12	H2O[c] + 2IPPM[c] -> 3IPPMAL[c]	MELS_1520 / MELS_1521			Valine, leucine and isoleucine degradation	0	0	1000	0		4.2.1.33
R313	VLI13	NAD[c] + 3IPPMAL[c] -> NADH[c] + 2IPSUCC[c] + H[c]	MELS_1522			Valine, leucine and isoleucine degradation	0	0	1000	0		1.1.1.85
R314	VLI14	2IPSUCC[c] -> CO2[c] + 4MOP[c]				Valine, leucine and isoleucine degradation	0	0	1000	0
R315	VLI15	LGLU[c] + 4MOP[c] <=> LLEU[c] + AKG[c]	MELS_0586			Valine, leucine and isoleucine degradation	1	-1000	1000	0		2.6.1.42
R316	VLI16	NAD[c] + EMAL[c] -> CO2[c] + NADH[c] + 2OBUT[c] + H[c]	MELS_1522			Valine, leucine and isoleucine biosynthesis	0	0	1000	0		1.1.1.85
R317	VLI17	2MM[c] + H2O[c] <=> EMAL[c]	MELS_1520, MELS_1521			Valine, leucine and isoleucine biosynthesis	1	-1000	1000	0		4.2.1.35
R318	VLI18	2MMAL[c] <=> 2MM[c] + H2O[c]	MELS_1520, MELS_1521			Valine, leucine and isoleucine biosynthesis	1	-1000	1000	0		4.2.1.35
R319	VLI19	2 PYR[c] -> CO2[c] + ACLAC[c]	MELS_0315 / MELS_0316 / MELS_0660 / MELS_0661 / MELS_1133			Valine, leucine and isoleucine biosynthesis	0	0	1000	0		2.2.1.6
R320	LYS1	PYR[c] + ASPSA[c] -> 4HTHDP[c] + H2O[c]	MELS_1019				0	0	1000	0		4.3.3.7
R321	LYS2	NADPH[c] + 4HTHDP[c] + H[c] -> NADP[c] + THDP[c] + H2O[c]	MELS_1017			Lysine biosynthesis	0	0	1000	0		1.17.1.8
R322	LYS3	LGLU[c] + SL2A6O[c] <=> AKG[c] + SL26DA[c]	MELS_0855			Lysine biosynthesis	1	-1000	1000	0		2.6.1.17
R323	LYS4	26DAP_LL[c] <=> 26DAP_M[c]	MELS_0488			Lysine biosynthesis	1	-1000	1000	0		5.1.1.7
R324	LYS5	26DAP_M[c] <=> LLYS[c] + CO2[c]	MELS_1258			Lysine biosynthesis	1	-1000	1000	0		4.1.1.20
R325	PRO1	ATP[c] + LGLU[c] -> ADP[c] + GLU5P[c]	MELS_2068			Arginine and proline metabolism	0	0	1000	0		2.7.2.11
R326	PRO2	H[c] + NADPH[c] + GLU5P[c] -> Pi[c] + NADP[c] + GLU5SA[c]	MELS_2067			Arginine and proline metabolism	0	0	1000	0		1.2.1.41
R327	PRO3	GLU5SA[c] <=> H2O[c] + 1PYR5C[c]				Arginine and proline metabolism	1	-1000	1000	0
R328	PRO4	H[c] + NADPH[c] + 1PYR5C[c] -> LPRO[c] + NADP[c]	MELS_2224			Arginine and proline metabolism	0	0	1000	0		1.5.1.2
R329	PRO5	LPRO[c] <=> DPRO[c]	MELS_0424			Arginine and proline metabolism	1	-1000	1000	0		5.1.1.4
R330	ARG1	CBP[c] + LORN[c] <=> Pi[c] + LCITR[c]	MELS_1414			Arginine and proline metabolism	1	-1000	1000	0		2.1.3.3
R331	ARG2	ADP[c] + H2O[c] + CBP[c] <=> ATP[c] + HCO3[c] + NH3[c]	MELS_0599			Arginine and proline metabolism	1	-1000	1000	0		2.7.2.2
R332	ARG3	LORN[c] -> CO2[c] + PTRC[c]	MELS_0857			Arginine and proline metabolism	0	0	1000	0		4.1.1.17
R333	ARG4	H[c] + AMET[c] -> CO2[c] + ADMAN[c]	MELS_1780			Arginine and proline metabolism	0	0	1000	0		4.1.1.50
R334	ARG5	PTRC[c] + ADMAN[c] -> H[c] + METADN[c] + SPERMD[c]	MELS_0168			Arginine and proline metabolism	0	0	1000	0		2.5.1.16
R335	ARG6	ADMAN[c] + SPERMD[c] -> METADN[c] + SPERM[c] + H[c]	MELS_0168			Arginine and proline metabolism	0	0	1000	0		2.5.1.16
R336	HIS1	ATP[c] + PRPP[c] <=> PPi[c] + PRBATP[c]	MELS_0233, MELS_0234			Histidine metabolism	1	-1000	1000	0		2.4.2.17
R337	HIS2	H2O[c] + PRBATP[c] -> PPi[c] + PRBAMP[c]	MELS_0226			Histidine metabolism	0	0	1000	0		3.6.1.31
R338	HIS3	H2O[c] + PRBAMP[c] -> PRFP[c]	MELS_0226			Histidine metabolism	0	0	1000	0		3.5.4.19
R339	HIS4	PRFP[c] -> PRLP[c]	MELS_0228			Histidine metabolism	0	0	1000	0		5.3.1.16
R340	HIS5	LGLN[c] + PRLP[c] -> LGLU[c] + AICAR[c] + EIG3P[c]	MELS_0227, MELS_0229			Histidine metabolism	0	0	1000	0		4.3.2.10
R341	HIS6	EIG3P[c] -> H2O[c] + IMACP[c]	MELS_0230			Histidine metabolism	0	0	1000	0		4.2.1.19
R342	HIS7	LGLU[c] + IMACP[c] <=> AKG[c] + HISP[c]	MELS_0231			Histidine metabolism	1	-1000	1000	0		2.6.1.9
R343	HIS8	H2O[c] + HISP[c] -> Pi[c] + HISTD[c]					0	0	1000	0		3.1.3.15
R344	HIS9	NAD[c] + HISTD[c] <=> NADH[c] + HISTDAL[c] + H[c]	MELS_0232			Histidine metabolism	1	-1000	1000	0		1.1.1.23
R345	HIS10	H2O[c] + NAD[c] + HISTDAL[c] <=> LHIS[c] + NADH[c] + H[c]	MELS_0232			Histidine metabolism	1	-1000	1000	0		1.1.1.23
R346	PTT1	H2O[c] + PEP[c] + E4P[c] -> Pi[c] + 2DDA7P[c]	MELS_0284 / MELS_0968			Phenylalanine, tyrosine and tryptophan biosynthesis	0	0	1000	0		2.5.1.54
R347	PTT2	2DDA7P[c] -> Pi[c] + 3DHQ[c]	MELS_0282			Phenylalanine, tyrosine and tryptophan biosynthesis	0	0	1000	0		4.2.3.4
R348	PTT3	3DHQ[c] <=> H2O[c] + 3DHSK[c]	MELS_0275			Phenylalanine, tyrosine and tryptophan biosynthesis	1	-1000	1000	0		4.2.1.10
R349	PTT4	H[c] + NADPH[c] + 3DHSK[c] <=> NADP[c] + SKM[c]	MELS_0278			Phenylalanine, tyrosine and tryptophan biosynthesis	1	-1000	1000	0		1.1.1.25
R351	PTT6	ATP[c] + SKM[c] -> ADP[c] + SKM3P[c]	MELS_0277 / MELS_1876			Phenylalanine, tyrosine and tryptophan biosynthesis	0	0	1000	0		2.7.1.71
R352	PTT7	PEP[c] + SKM3P[c] <=> Pi[c] + 3PSME[c]	MELS_0281			Phenylalanine, tyrosine and tryptophan biosynthesis	1	-1000	1000	0		2.5.1.19
R353	PTT8	3PSME[c] -> Pi[c] + CHOR[c]	MELS_0280			Phenylalanine, tyrosine and tryptophan biosynthesis	0	0	1000	0		4.2.3.5
R354	PTT9	LGLN[c] + CHOR[c] -> LGLU[c] + PYR[c] + ANTH[c]	MELS_0256 / MELS_0257 / MELS_1675			Phenylalanine, tyrosine and tryptophan biosynthesis	0	0	1000	0		4.1.3.27
R355	PTT10	PRPP[c] + ANTH[c] <=> PPi[c] + PRAN[c]	MELS_0255			Phenylalanine, tyrosine and tryptophan biosynthesis	1	-1000	1000	0		2.4.2.18
R356	PTT11	PRAN[c] -> 2CPR5P[c]	MELS_0253			Phenylalanine, tyrosine and tryptophan biosynthesis	0	0	1000	0		5.3.1.24
R357	PTT12	2CPR5P[c] -> H2O[c] + CO2[c] + 3IG3P[c]	MELS_0254			Phenylalanine, tyrosine and tryptophan biosynthesis	0	0	1000	0		4.1.1.48
R358	PTT13	3IG3P[c] -> GA3P[c] + INDOLE[c]	MELS_0251			Phenylalanine, tyrosine and tryptophan biosynthesis	0	0	1000	0		4.2.1.20
R359	PTT14	LSER[c] + INDOLE[c] -> H2O[c] + LTRP[c]	MELS_0252			Glycine, serine and threonine metabolism	0	0	1000	0		4.2.1.20
R360	PTT15	CHOR[c] <=> PPHN[c]	MELS_0279 / MELS_0957 / MELS_1601			Phenylalanine, tyrosine and tryptophan biosynthesis	1	-1000	1000	0		5.4.99.5
R361	PTT16	PPHN[c] -> CO2[c] + PHPYR[c] + H2O[c]	MELS_0279			Phenylalanine, tyrosine and tryptophan biosynthesis	0	0	1000	0		4.2.1.51
R362	PTT19	LGLU[c] + PHPYR[c] <=> LPHE[c] + AKG[c]	MELS_1033 / MELS_0231 / MELS_0297 / MELS_2225			Tyrosine metabolism	1	-1000	1000	0		2.6.1.1 / 2.6.1.9 / 2.6.1.57
R363	PTT20	NAD[c] + PPHN[c] <=> CO2[c] + NADH[c] + 34HPP[c] + H[c]	MELS_0283			Phenylalanine, tyrosine and tryptophan biosynthesis	1	-1000	1000	0		1.3.1.12
R364	PTT21	LGLU[c] + 34HPP[c] <=> LTYR[c] + AKG[c]	MELS_1033 / MELS_0231 / MELS_0297 / MELS_2225			Tyrosine metabolism	1	-1000	1000	0		2.6.1.1 / 2.6.1.9 / 2.6.1.57
R365	PTT22	PPHN[c] + LASP[c] -> OAA[c] + ARO[c]	MELS_0297 / MELS_2225			Phenylalanine, tyrosine and tryptophan biosynthesis	0	0	1000	0		2.6.1.57
R366	PTT23	ARO[c] -> CO2[c] + LPHE[c] + H2O[c]	MELS_0297			Phenylalanine, tyrosine and tryptophan biosynthesis	0	0	1000	0		4.2.1.51
R367	PTT24	LSER[c] + 3IG3P[c] -> H2O[c] + LTRP[c] + GA3P[c]	MELS_0251 / MELS_0252			Phenylalanine, tyrosine and tryptophan biosynthesis	0	0	1000	0		4.2.1.20
R368	TYR1	4H2KPM[c] -> PYR[c] + SUCCSA[c]					0	0	1000	0		4.2.1.51
R369	TYR2	H2O[c] + NADP[c] + SUCCSA[c] <=> H[c] + NADPH[c] + SUCC[c]	MELS_1156 / MELS_2160				1	0	0	0		1.2.1.16
R370	TYR3	H2O[c] + NAD[c] + SUCCSA[c] <=> H[c] + NADH[c] + SUCC[c]	MELS_1156 / MELS_2160				1	-1000	1000	0		1.2.1.16
R371	UREA1	LGLU[c] + ACCOA[c] -> COA[c] + ACGLU[c]	MELS_0853			Arginine and proline metabolism	0	0	1000	0		2.3.1.1
R372	UREA2	ATP[c] + ACGLU[c] -> ADP[c] + ACGLU5P[c]	MELS_0854			Arginine and proline metabolism	0	0	1000	0		2.7.2.8
R373	UREA3	H[c] + NADPH[c] + ACGLU5P[c] -> Pi[c] + NADP[c] + ACGLU5SA[c]	MELS_0852			Arginine and proline metabolism	0	0	1000	0		1.2.1.38
R374	UREA4	LGLU[c] + ACGLU5SA[c] -> AKG[c] + ACORN[c]	MELS_0855 / MELS_1205			Arginine and proline metabolism	0	0	1000	0		2.6.1.11
R375	UREA5	LGLU[c] + ACORN[c] <=> LORN[c] + ACGLU[c]	MELS_0853			Arginine and proline metabolism	1	-1000	1000	0		2.3.1.35
R376	PUR1	LGLN[c] + PRPP[c] + H2O[c] -> LGLU[c] + PPi[c] + PRAM[c]	MELS_1626			Purine metabolism	0	0	1000	0		2.4.2.14
R377	PUR2	ATP[c] + GLY[c] + PRAM[c] -> ADP[c] + Pi[c] + GAR[c]	MELS_1630			Purine metabolism	0	0	1000	0		6.3.4.13
R378	PUR3	GAR[c] + 10FTHF[c] <=> THF[c] + FGAR[c]	MELS_1628			Purine metabolism	1	-1000	1000	0		2.1.2.2
R379	PUR4	GAR[c] + METHF[c] + H2O[c] -> THF[c] + FGAR[c]	MELS_1628			Purine metabolism	0	0	1000	0		2.1.2.2
R380	PUR5	ATP[c] + H2O[c] + LGLN[c] + FGAR[c] -> ADP[c] + Pi[c] + LGLU[c] + FGAM[c]	MELS_0569			Purine metabolism	0	0	1000	0		6.3.5.3
R381	PUR6	ATP[c] + FGAM[c] -> ADP[c] + Pi[c] + AIR[c]	MELS_1627			Purine metabolism	0	0	1000	0		6.3.3.1
R382	PUR7	ATP[c] + LASP[c] + CAIR[c] <=> ADP[c] + Pi[c] + SAICAR[c]	MELS_1593			Purine metabolism	1	-1000	1000	0		6.3.2.6
R383	PUR8	SAICAR[c] <=> FUM[c] + AICAR[c]	MELS_0685			Purine metabolism	1	-1000	1000	0		4.3.2.2
R384	PUR9	AICAR[c] + 10FTHF[c] <=> THF[c] + FPRICA[c]	MELS_1037 / MELS_1629			Purine metabolism	1	-1000	1000	0		2.1.2.3
R385	PUR10	FPRICA[c] <=> IMP[c] + H2O[c]	MELS_1037 / MELS_1629			Purine metabolism	1	-1000	1000	0		3.5.4.10
R386	PUR11	LASP[c] + IMP[c] + GTP[c] -> Pi[c] + DCAMP[c] + GDP[c]	MELS_0537			Purine metabolism	0	0	1000	0		6.3.4.4
R387	PUR12	DCAMP[c] -> AMP[c] + FUM[c]	MELS_0685			Purine metabolism	0	0	1000	0		4.3.2.2
R388	PUR13	ATP[c] + AMP[c] <=> 2 ADP[c]	MELS_0795			Purine metabolism	1	-1000	1000	0		2.7.4.3
R389	PUR14	ATP[c] + FORM[c] -> H2O[c] + CO2[c] + dATP[c]	MELS_1939 / MELS_2202			Purine metabolism	0	0	1000	0		1.1.98.6
R390	PUR15	PEP[c] + dADP[c] <=> PYR[c] + dATP[c]	MELS_0629 / MELS_1340			Purine metabolism	1	-1000	1000	0		2.7.1.40
R391	PUR16	ATP[c] + dTDP[c] <=> ADP[c] + dTTP[c]				Purine metabolism	1	-1000	1000	0		2.7.4.6
R392	PUR17	ADP[c] + TRD_Red[c] -> dADP[c] + TRD_Ox[c] + H2O[c]	MELS_0902			Purine metabolism	0	0	1000	0		1.17.4.1
R393	PUR18	ADP[c] + dADP[c] <=> ATP[c] + dAMP[c]	MELS_0795			Purine metabolism	1	-1000	1000	0		2.7.4.3
R394	PUR19	Pi[c] + dADN[c] <=> 2DR1P[c] + ADE[c]	MELS_1150			Purine metabolism	0	0	1000	0		2.4.2.1
R395	PUR20	Pi[c] + dINS[c] <=> 2DR1P[c] + HXAN[c]	MELS_1150			Purine metabolism	1	-1000	1000	0		2.4.2.1
R396	PUR21	Pi[c] + INS[c] <=> R1P[c] + HXAN[c]	MELS_1150			Purine metabolism	1	-1000	1000	0		2.4.2.1
R397	PUR22	Pi[c] + AND[c] <=> R1P[c] + ADE[c]	MELS_1150			Purine metabolism	1	-1000	1000	0		2.4.2.1
R399	PUR24	H2O[c] + ADE[c] -> NH3[c] + HXAN[c]	MELS_1587			Purine metabolism	0	0	1000	0		3.5.4.2
R400	PUR25	PRPP[c] + HXAN[c] <=> PPi[c] + IMP[c]	MELS_0139			Purine metabolism	1	-1000	1000	0		2.4.2.8
R401	PUR26	H2O[c] + NAD[c] + IMP[c] -> NADH[c] + XMP[c] + H[c]	MELS_0023			Purine metabolism	0	0	1000	0		1.1.1.205
R402	PUR27	ATP[c] + NH3[c] + XMP[c] -> PPi[c] + AMP[c] + GMP[c]	MELS_1281			Purine metabolism	0	0	1000	0		6.3.5.2
R403	PUR28	ATP[c] + H2O[c] + LGLN[c] + XMP[c] -> LGLU[c] + PPi[c] + AMP[c] + GMP[c]	MELS_1281			Purine metabolism	0	0	1000	0		1.1.1.205
R404	PUR29	PRPP[c] + GUA[c] <=> PPi[c] + GMP[c]	MELS_0139 / MELS_0568			Purine metabolism	1	-1000	1000	0		2.4.2.8 / 2.4.2.22
R405	PUR30	H2O[c] + GUA[c] -> NH3[c] + XAN[c]	MELS_0573			Purine metabolism	0	0	1000	0		3.5.4.3
R406	PUR31	PRPP[c] + XAN[c] <=> PPi[c] + XMP[c]	MELS_0139 / MELS_0568			Purine metabolism	1	-1000	1000	0		2.4.2.8 / 2.4.2.22
R407	PUR32	Pi[c] + XANT[c] <=> R1P[c] + XAN[c]	MELS_1150			Purine metabolism	1	-1000	1000	0		2.4.2.1
R408	PUR33	ATP[c] + GMP[c] <=> ADP[c] + GDP[c]	MELS_1767			Purine metabolism	1	-1000	1000	0		2.7.4.8
R409	PUR34	PEP[c] + GDP[c] <=> PYR[c] + GTP[c]	MELS_0629 / MELS_1340			Purine metabolism	1	-1000	1000	0		2.7.1.40
R410	PUR35	FORM[c] + GTP[c] -> H2O[c] + CO2[c] + dGTP[c]	MELS_1939 / MELS_2202			Purine metabolism	0	0	1000	0		1.1.98.6
R411	PUR36	PEP[c] + dGDP[c] <=> PYR[c] + dGTP[c]	MELS_0629 / MELS_1340			Purine metabolism	1	-1000	1000	0		2.7.1.40
R412	PUR37	GDP[c] + TRD_Red[c] -> dGDP[c] + TRD_Ox[c] + H2O[c]	MELS_0902			Purine metabolism	0	0	1000	0		1.17.4.1
R413	PUR38	H2O[c] + AMP[c] -> Pi[c] + AND[c]	MELS_0018			Purine metabolism	0	0	1000	0		3.1.3.5
R414	PUR39	H2O[c] + IMP[c] -> Pi[c] + INS[c]	MELS_0018			Purine metabolism	0	0	1000	0		3.1.3.5
R415	PUR40	H2O[c] + XMP[c] -> Pi[c] + XANT[c]	MELS_0018			Purine metabolism	0	0	1000	0		3.1.3.5
R416	PUR41	H2O[c] + GMP[c] -> Pi[c] + GUAN[c]	MELS_0018			Purine metabolism	0	0	1000	0		3.1.3.5
R417	PUR42	Pi[c] + GUAN[c] <=> R1P[c] + GUA[c]	MELS_1150			Purine metabolism	1	-1000	1000	0		2.4.2.1
R418	PUR43	CO2[c] + AIR[c] <=> CAIR[c]				Purine metabolism	1	-1000	1000	0		4.1.1.21
R421	PUR46	2 ATP[c] + NH3[c] + HCO3[c] -> 2 ADP[c] + Pi[c] + CBP[c]	MELS_0848 / MELS_0849				1	-1000	1000	0		2.4.2.7
R422	PYRM1	2 ATP[c] + H2O[c] + LGLN[c] + HCO3[c] -> 2 ADP[c] + Pi[c] + LGLU[c] + CBP[c]	MELS_0848 / MELS_0849			Pyrimidine metabolism	0	0	1000	0		6.3.5.5
R423	PYRM2	LASP[c] + CBP[c] -> Pi[c] + CBASP[c]	MELS_0846			Pyrimidine metabolism	0	0	1000	0		2.1.3.2
R424	PYRM3	CBASP[c] -> H2O[c] + DHOR_S[c]	MELS_0847			Pyrimidine metabolism	0	0	1000	0		3.5.2.3
R426	PYRM5	NAD[c] + DHOR_S[c] <=> NADH[c] + OROT[c] + H[c]	MELS_1860 / MELS_1861			Pyrimidine metabolism	1	-1000	1000	0		1.3.1.14
R427	PYRM6	PRPP[c] + OROT[c] -> PPi[c] + OROT5P[c]	MELS_0843			Pyrimidine metabolism	0	0	1000	0		2.4.2.10
R428	PYRM7	OROT5P[c] -> CO2[c] + UMP[c]	MELS_0842			Pyrimidine metabolism	0	0	1000	0		4.1.1.23
R429	PYRM8	ATP[c] + UMP[c] <=> ADP[c] + UDP[c]	MELS_1804			Pyrimidine metabolism	1	-1000	1000	0		2.7.4.22
R430	PYRM9	ATP[c] + NH3[c] + UTP[c] -> ADP[c] + Pi[c] + CTP[c]	MELS_0158			Pyrimidine metabolism	0	0	1000	0		6.3.4.2
R431	PYRM10	ATP[c] + H2O[c] + LGLN[c] + UTP[c] -> ADP[c] + Pi[c] + LGLU[c] + CTP[c]	MELS_0158			Pyrimidine metabolism	0	0	1000	0		6.3.4.2
R432	PYRM11	H2O[c] + CTP[c] -> NH3[c] + UTP[c]	MELS_1986			Pyrimidine metabolism	0	0	1000	0		3.5.4.13
R433	PYRM12	ATP[c] + CMP[c] <=> ADP[c] + CDP[c]	MELS_0944			Pyrimidine metabolism	1	-1000	1000	0		2.7.4.25
R434	PYRM13	ATP[c] + CDP[c] <=> ADP[c] + CTP[c]				Pyrimidine metabolism	1	-1000	1000	0		3.5.4.13
R435	PYRM14	FORM[c] + CTP[c] -> H2O[c] + CO2[c] + dCTP[c]	MELS_1939 / MELS_2202			Pyrimidine metabolism	0	0	1000	0		1.1.98.6
R436	PYRM15	CDP[c] + TRD_Red[c] -> dCDP[c] + TRD_Ox[c] + H2O[c]	MELS_0902			Pyrimidine metabolism	0	0	1000	0		1.17.4.1
R437	PYRM16	ATP[c] + dCMP[c] <=> ADP[c] + dCDP[c]	MELS_0944			Pyrimidine metabolism	1	-1000	1000	0		2.7.4.25
R438	PYRM17	FORM[c] + UTP[c] -> H2O[c] + CO2[c] + dUTP[c]	MELS_1939 / MELS_2202			Pyrimidine metabolism	0	0	1000	0		1.1.98.6
R439	PYRM18	H2O[c] + dCTP[c] -> NH3[c] + dUTP[c]	MELS_1986			Pyrimidine metabolism	0	0	1000	0		3.5.4.13
R440	PYRM19	H2O[c] + dUTP[c] -> PPi[c] + dUMP[c]	MELS_1948 / MELS_2025			Pyrimidine metabolism	0	0	1000	0		3.6.1.23
R441	PYRM20	ADP[c] + dUDP[c] <=> ATP[c] + dUMP[c]	MELS_0392			Pyrimidine metabolism	1	-1000	1000	0		2.7.4.9
R442	PYRM21	UDP[c] + TRD_Red[c] -> dUDP[c] + TRD_Ox[c] + H2O[c]	MELS_0902			Pyrimidine metabolism	0	0	1000	0		1.17.4.1
R444	PYRM23	MLTHF[c] + dUMP[c] <=> dTMP[c] + DHF[c]	MELS_1411			Pyrimidine metabolism	1	-1000	1000	0		2.1.1.45
R445	PYRM24	ATP[c] + dTMP[c] <=> ADP[c] + dTDP[c]	MELS_0392			Pyrimidine metabolism	1	-1000	1000	0		2.7.4.9
R446	PYRM25	UTP[c] + H2O[c] -> PPi[c] + UMP[c] + 3 H[c]	MELS_1782			Pyrimidine metabolism	0	0	1000	0		2.1.1.45
R447	PYRM26	H2O[c] + UMP[c] -> Pi[c] + URD[c]	MELS_0018			Pyrimidine metabolism	0	0	1000	0		3.1.3.5
R448	PYRM27	ATP[c] + URD[c] -> ADP[c] + UMP[c]	MELS_1225			Pyrimidine metabolism	0	0	1000	0		2.7.1.48
R449	PYRM28	PRPP[c] + URA[c] <=> PPi[c] + UMP[c]	MELS_0897 / MELS_2191			Pyrimidine metabolism	1	-1000	1000	0		2.4.2.9
R450	PYRM29	H2O[c] + CMP[c] -> Pi[c] + CYTD[c]	MELS_0018			Pyrimidine metabolism	0	0	1000	0		3.1.3.5
R451	PYRM30	ATP[c] + CYTD[c] -> ADP[c] + CMP[c]	MELS_1225			Pyrimidine metabolism	0	0	1000	0		2.7.1.48
R453	PYRM32	H2O[c] + CYTD[c] -> NH3[c] + URD[c]	MELS_0017			Pyrimidine metabolism	0	0	1000	0		3.5.4.5
R455	PYRM34	dCMP[c] + H2O[c] -> Pi[c] + dCYTD[c]	MELS_0018			Pyrimidine metabolism	0	0	1000	0		3.1.3.5
R456	PYRM35	H2O[c] + dCYTD[c] -> NH3[c] + dURD[c]	MELS_0017			Pyrimidine metabolism	0	0	1000	0		3.5.4.5
R457	PYRM36	Pi[c] + dURD[c] <=> 2DR1P[c] + URA[c]	MELS_2022 / MELS_1150			Pyrimidine metabolism	1	-1000	1000	0		2.4.2.2 / 2.4.2.1
R458	PYRM37	Pi[c] + THYD[c] -> 2DR1P[c] + THY[c]	MELS_2022			Pyrimidine metabolism	0	0	1000	0		3.5.4.5
R459	PYRM38	H2O[c] + dUMP[c] -> Pi[c] + dURD[c]	MELS_0018			Pyrimidine metabolism	0	0	1000	0		3.1.3.5
R460	PYRM39	ATP[c] + UDP[c] <=> ADP[c] + UTP[c]				Pyrimidine metabolism	1	-1000	1000	0		2.7.4.6
R461	PYRM40	GTP[c] + CYTD[c] -> GDP[c] + CMP[c]	MELS_1225			Pyrimidine metabolism	0	0	1000	0		2.7.1.48
R462	PYRM41	Pi[c] + URD[c] -> R1P[c] + URA[c]	MELS_2022			Pyrimidine metabolism	0	0	1000	0		2.7.4.6
R463	PYRM42	Pi[c] + THYD[c] <=> H2O[c] + dTMP[c]	MELS_0018			Pyrimidine metabolism	1	-1000	1000	0		3.1.3.5
R464	PYRM43	H[c] + NADPH[c] + URA[c] -> NADP[c] + DHURA[c]	MELS_1860			Pyrimidine metabolism	0	0	1000	0		1.3.1.1
R465	PYRM44	H2O[c] + DHURA[c] <=> CBALA[c]	MELS_0606				1	-1000	1000	0		3.5.2.2
R466	PYRM45	H2O[c] + CBALA[c] -> CO2[c] + NH3[c] + bALA[c]	MELS_0757			Pyrimidine metabolism	0	0	1000	0		3.5.1.6
R467	PYRM46	H2O[c] + UDP[c] -> Pi[c] + UMP[c]					0	0	1000	0		3.5.2.2
R468	PYRM47	H2O[c] + UTP[c] -> Pi[c] + UDP[c]	MELS_1782				0	0	1000	0		3.5.1.6
R469	PL1	ATP[c] + GLYCAC[c] -> ADP[c] + 2PG[c]	MELS_1339			Pentose phosphate pathway	0	0	1000	0		2.7.1.165
R470	PL2	ATP[c] + GLYC[c] -> ADP[c] + GLYC3P[c]	MELS_0638			Glycerolipid metabolism	0	0	1000	0		2.7.1.30
R471	PL3	GLYC3P[c] + 0.073 C140_ACP[c] + 0.521 C160_ACP[c] + 0.065 C161_ACP[c] + 0.036 C180_ACP[c] + 0.102 C181_ACP[c] + 0.022 C17CYC_ACP[c] + 0.181 C19CYC_ACP[c] -> 1MAG[c] + ACP[c]					0	0	1000	0		2.7.1.31
R472	PL4	0.073 C140_ACP[c] + 0.521 C160_ACP[c] + 0.065 C161_ACP[c] + 0.036 C180_ACP[c] + 0.102 C181_ACP[c] + 0.022 C17CYC_ACP[c] + 0.181 C19CYC_ACP[c] + 1MAG[c] -> ACP[c] + PA[c]					0	0	1000	0		2.7.1.30
R473	PL5	DHAP[c] + NADH[c] + H[c] -> NAD[c] + GLYC3P[c]	MELS_0493			Glycerophospholipid metabolism	0	0	1000	0		1.1.1.94
R474	PL6	H[c] + DHAP[c] + NADPH[c] -> NADP[c] + GLYC3P[c]	MELS_0493			Glycerophospholipid metabolism	0	0	1000	0		1.1.1.94
R475	PL7	CTP[c] + PA[c] -> PPi[c] + CDP_DAG[c]	MELS_1800			Glycerophospholipid metabolism	0	0	1000	0		2.7.7.41
R476	PL8	LSER[c] + CDP_DAG[c] -> CMP[c] + PS[c]	MELS_0020			Glycine, serine and threonine metabolism	0	0	1000	0		2.7.8.8
R477	PL9	PS[c] -> CO2[c] + PE[c]	MELS_0021			Glycerophospholipid metabolism	0	0	1000	0		4.1.1.65
R478	FAS1	ACCOA[c] + ACP[c] <=> COA[c] + ACACP[c]				Fatty acid biosynthesis	1	-1000	1000	0		2.3.1.38
R479	FAS2	ATP[c] + HCO3[c] + ACCOA[c] -> ADP[c] + Pi[c] + MALCOA[c]				Fatty acid biosynthesis	0	0	1000	0		6.4.1.2
R480	FAS3	ATP[c] + MAL[c] + COA[c] + H2O[c] -> ADP[c] + Pi[c] + MALCOA[c] + CO2[c] + 4 H[c]					0	0	1000	0		2.3.1.180
R481	FAS4	ACP[c] + MALCOA[c] <=> COA[c] + MALACP[c]	MELS_0071			Fatty acid biosynthesis	1	-1000	1000	0		2.3.1.39
R482	FAS5	12 NADPH[c] + ACACP[c] + 6 MALACP[c] + 12 H[c] -> 6 CO2[c] + 12 NADP[c] + C140_ACP[c] + 6 ACP[c] + 6 H2O[c]	lumped			Fatty acid biosynthesis	0	0	1000	0		6.2.1.9
R483	FAS6	14 NADPH[c] + ACACP[c] + 7 MALACP[c] + 14 H[c] -> 7 CO2[c] + 14 NADP[c] + C160_ACP[c] + 7 ACP[c] + 7 H2O[c]	lumped			Fatty acid biosynthesis	0	0	1000	0		2.3.1.39
R484	FAS7	13 NADPH[c] + ACACP[c] + 7 MALACP[c] + 13 H[c] -> 7 CO2[c] + 13 NADP[c] + C161_ACP[c] + 7 ACP[c] + 7 H2O[c]	lumped			Fatty acid biosynthesis	0	0	1000	0		lumped
R485	FAS8	16 NADPH[c] + ACACP[c] + 8 MALACP[c] + 16 H[c] -> 8 CO2[c] + 16 NADP[c] + C180_ACP[c] + 8 ACP[c] + 8 H2O[c]	lumped			Fatty acid biosynthesis	0	0	1000	0		lumped
R486	FAS9	15 NADPH[c] + ACACP[c] + 8 MALACP[c] + 15 H[c] -> 8 CO2[c] + 15 NADP[c] + C181_ACP[c] + 8 ACP[c] + 8 H2O[c]	lumped			Fatty acid biosynthesis	0	0	1000	0		lumped
R487	FAS10	AMET[c] + C161_ACP[c] -> AHCYS[c] + C17CYC_ACP[c]				Fatty acid biosynthesis	0	0	1000	0		lumped
R488	FAS11	AMET[c] + C181_ACP[c] -> AHCYS[c] + C19CYC_ACP[c]				Fatty acid biosynthesis	0	0	1000	0		lumped
R489	FAS12	COA[c] + 3OADCOA[c] -> ACCOA[c] + SUCCOA[c]					0	0	1000	0
R490	FAS13	NAD[c] + 3HADCOA[c] -> NADH[c] + 3OADCOA[c]	MELS_1448				0	0	1000	0
R491	FAS14	H2O[c] + 23DHADCOA[c] -> 3HADCOA[c]	MELS_0035				0	0	1000	0		2.3.1.174
R492	FAS15	COA[c] + 3O56DHCOA[c] -> ACCOA[c] + 23DHADCOA[c]	MELS_1025				0	0	1000	0		1.1.1.35
R493	FAS16	H2O[c] + NADP[c] + 3O56DHCOASA[c] -> H[c] + NADPH[c] + 3O56DHCOA[c]					0	0	1000	0		4.2.1.17
R494	FAS17	H2O[c] + OPCOA[c] -> 3O56DHCOASA[c]					0	0	1000	0		2.3.1.223
R495	FAS18	12EACCOA[c] -> OPCOA[c]	MELS_1449				0	0	1000	0		1.17.1.7
R496	FAS19	H[c] + O2[c] + NADPH[c] + PACOA[c] -> H2O[c] + NADP[c] + 12EACCOA[c]					0	0	1000	0		3.3.2.12
R497	FAS20	ATP[c] + COA[c] + PAC[c] -> PPi[c] + AMP[c] + PACOA[c] + 3 H[c]					0	0	1000	0		5.3.3.18
R498	FAS21	H2O[c] + NAD[c] + PACAL[c] <=> NADH[c] + PAC[c]					1	-1000	1000	0		1.14.13.149
R499	FAS22	PHPYR[c] -> CO2[c] + PACAL[c]					0	0	1000	0		6.2.1.30
R500	STERO1	DMPP[c] + IPDP[c] -> PPi[c] + GRDP[c] + 3 H[c]	MELS_1011			Terpenoid backbone biosynthesis	0	0	1000	0		1.2.1.39
R501	STERO2	IPDP[c] + GRDP[c] -> PPi[c] + FRDP[c] + 3 H[c]	MELS_1011			Terpenoid backbone biosynthesis	0	0	1000	0
R502	STERO3	IPDP[c] + FRDP[c] -> PPi[c] + GGRDP[c] + 3 H[c]	MELS_1011			Terpenoid backbone biosynthesis	0	0	1000	0		2.5.1.1
R503	STERO4	H[c] + NADPH[c] + dXYLU5P[c] -> NADP[c] + MERYTH4P[c]	MELS_1799			Terpenoid backbone biosynthesis	0	0	1000	0		1.1.1.267
R504	STERO5	CTP[c] + MERYTH4P[c] -> PPi[c] + CDPMERYTH[c]	MELS_1375			Terpenoid backbone biosynthesis	0	0	1000	0		2.5.1.29
R505	STERO6	ATP[c] + CDPMERYTH[c] -> ADP[c] + CDPMERY2P[c]	MELS_0104			Terpenoid backbone biosynthesis	0	0	1000	0		2.7.1.148
R506	STERO7	CDPMERY2P[c] + PPi[c] -> CTP[c] + MERYcDP[c]	MELS_1375			Terpenoid backbone biosynthesis	0	0	1000	0		4.6.1.12
R507	STERO8	2 Fd_Red[c] + MERYcDP[c] -> H2O[c] + 2 Fd_Ox[c] + HMB4DP[c]	MELS_1797			Terpenoid backbone biosynthesis	0	0	1000	0		1.17.7.1 / 1.17.7.3
R508	NAD1	IMSUCC[c] + DHAP[c] -> 2 H2O[c] + Pi[c] + QULN[c]	MELS_2156			Nicotinate and nicotinamide metabolism	0	0	1000	0		2.5.1.72
R509	NAD2	PRPP[c] + QULN[c] -> CO2[c] + PPi[c] + NAMN[c]	MELS_2154			Nicotinate and nicotinamide metabolism	0	0	1000	0		2.4.2.19
R510	NAD3	ATP[c] + NAD[c] <=> ADP[c] + NADP[c]	MELS_1013			Nicotinate and nicotinamide metabolism	1	-1000	1000	0		2.7.1.23
R511	NAD4	ATP[c] + NAMN[c] <=> PPi[c] + DNAD[c]	MELS_2066			Nicotinate and nicotinamide metabolism	1	-1000	1000	0		2.7.7.18
R512	NAD5	Pi[c] + NAMNs[c] <=> NA[c] + R1P[c] + H[c]	MELS_1150			Nicotinate and nicotinamide metabolism	1	-1000	1000	0		2.4.2.1
R513	NAD6	DNAD[c] + H2O[c] -> AMP[c] + NAMN[c]	MELS_0960			Nicotinate and nicotinamide metabolism	0	0	1000	0		3.6.1.22
R514	NAD7	NAMN[c] + H2O[c] -> Pi[c] + NAMNs[c]	MELS_0018			Nicotinate and nicotinamide metabolism	0	0	1000	0		3.1.3.5
R515	NAD8	ADP[c] + Pi[c] + PPi[c] + NAMN[c] <=> ATP[c] + H2O[c] + NA[c] + PRPP[c] + H[c]	MELS_2165			Nicotinate and nicotinamide metabolism	1	-1000	1000	0		6.3.4.21
R516	NAD9	ATP[c] + H2O[c] + LGLN[c] + DNAD[c] -> LGLU[c] + PPi[c] + NAD[c] + AMP[c]	MELS_2113			Nicotinate and nicotinamide metabolism	0	0	1000	0		6.3.5.1
R517	NAD10	NAD[c] + H2O[c] -> AMP[c] + NMN[c]	MELS_0960			Nicotinate and nicotinamide metabolism	0	0	1000	0		3.6.1.22
R518	NAD11	H2O[c] + NMN[c] <=> Pi[c] + NMNs[c]	MELS_0018			Nicotinate and nicotinamide metabolism	1	-1000	1000	0		3.1.3.5
R519	NAD12	Pi[c] + NMNs[c] <=> R1P[c] + NAM[c]	MELS_1150			Nicotinate and nicotinamide metabolism	1	-1000	1000	0		2.4.2.1
R520	NAD13	LASP[c] + O2[c] -> H2O2[c] + IMSUCC[c]	MELS_2155			Nicotinate and nicotinamide metabolism	0	0	1000	0		1.4.3.16
R522	NAD15	ATP[c] + NH3[c] + DNAD[c] -> PPi[c] + NAD[c] + AMP[c]	MELS_2113			Nicotinate and nicotinamide metabolism	0	0	1000	0		6.3.5.1
R523	PANCOA1	H2O[c] + 3MOB[c] + MLTHF[c] -> THF[c] + 2DHP[c]	MELS_2168			Pantothenate and CoA biosynthesis	0	0	1000	0		2.1.2.11
R524	PANCOA2	H[c] + NADPH[c] + 2DHP[c] <=> NADP[c] + PANT[c]	MELS_0748			Pantothenate and CoA biosynthesis	1	-1000	1000	0		1.1.1.169
R525	PANCOA3	ATP[c] + bALA[c] + PANT[c] -> PPi[c] + AMP[c] + PNTO[c]	MELS_0523			Pantothenate and CoA biosynthesis	0	0	1000	0		6.3.2.1
R526	PANCOA4	ATP[c] + PNTO[c] -> ADP[c] + 4PPAN[c]	MELS_0136			Pantothenate and CoA biosynthesis	0	0	1000	0		2.7.1.33
R527	PANCOA5	CTP[c] + LCYS[c] + 4PPAN[c] -> PPi[c] + CMP[c] + 4PPCYS[c]	MELS_1765			Pantothenate and CoA biosynthesis	0	0	1000	0		6.3.2.5
R529	PANCOA7	4PPCYS[c] -> CO2[c] + PAN4P[c]	MELS_1765			Pantothenate and CoA biosynthesis	0	0	1000	0		4.1.1.36
R530	PANCOA8	ATP[c] + PAN4P[c] -> PPi[c] + DPCOA[c]	MELS_0950			Pantothenate and CoA biosynthesis	0	0	1000	0		2.7.7.3
R531	PANCOA9	ATP[c] + DPCOA[c] -> ADP[c] + COA[c]	MELS_1396			Pantothenate and CoA biosynthesis	0	0	1000	0		2.7.1.24
R532	PANCOA10	ATP[c] + 4PCYS[c] -> ADP[c] + 4PPCYS[c]	MELS_0136			Pantothenate and CoA biosynthesis	0	0	1000	0		2.7.1.33
R533	PANCOA11	ATP[c] + PAN[c] -> ADP[c] + PAN4P[c]	MELS_0136			Pantothenate and CoA biosynthesis	0	0	1000	0		2.7.1.33
R534	PANCOA13	COA4PP[c] + APACP[c] -> PAP[c] + ACP[c]	MELS_2093			Pantothenate and CoA biosynthesis	0	0	1000	0
R535	RIBFLA1	DRU5P[c] -> FORM[c] + DB4P[c]	MELS_0145			Riboflavin metabolism	0	0	1000	0		4.1.99.12
R536	RIBFLA2	DB4P[c] + 4R5AU[c] -> 2 H2O[c] + Pi[c] + DMLZ[c]	MELS_1751			Riboflavin metabolism	0	0	1000	0		2.5.1.78
R537	RIBFLA3	3 H2O[c] + GTP[c] -> FORM[c] + PPi[c] + 25DRAPP[c]	MELS_0145			Riboflavin metabolism	0	0	1000	0		3.5.4.25
R538	RIBFLA4	H2O[c] + 25DRAPP[c] -> NH3[c] + 5APRBU[c]	MELS_1753			Riboflavin metabolism	0	0	1000	0		3.5.4.26
R539	RIBFLA5	NADP[c] + 5APRBU[c] -> NADPH[c] + 5APRU[c] + H[c]	MELS_1753			Riboflavin metabolism	0	0	1000	0		1.1.1.193
R540	RIBFLA6	H2O[c] + 5APRU[c] -> Pi[c] + 4R5AU[c]				Riboflavin metabolism	0	0	1000	0		3.1.3.104
R541	RIBFLA7	2 DMLZ[c] <=> 4R5AU[c] + RIBFLA[c]	MELS_1752			Riboflavin metabolism	1	-1000	1000	0		2.5.1.9
R542	RIBFLA8	ATP[c] + RIBFLA[c] -> ADP[c] + FMN[c]	MELS_1407			Riboflavin metabolism	0	0	1000	0		2.7.1.26
R543	RIBFLA9	ATP[c] + FMN[c] -> PPi[c] + FAD[c]	MELS_1407			Riboflavin metabolism	0	0	1000	0		2.7.7.2
R544	RIBFLA10	NAMN[c] + DMBZID[c] -> H[c] + NA[c] + ARBZL5P[c]	MELS_0668 / MELS_0694			Porphyrin and chlorophyll metabolism	0	0	1000	0		2.4.2.21
R545	FOLATE1	GTP[c] + H2O[c] -> FAPTP[c]	MELS_1142			Folate biosynthesis	0	0	1000	0		3.5.4.16
R546	FOLATE2	H2O[c] + FAPTP[c] -> FORM[c] + DAPTP[c]	MELS_1142			Folate biosynthesis	0	0	1000	0		3.5.4.16
R547	FOLATE3	DAPTP[c] -> DATHAO[c]	MELS_1142			Folate biosynthesis	0	0	1000	0		3.5.4.16
R548	FOLATE4	DATHAO[c] -> AHTHDH[c] + H2O[c]	MELS_1142			Folate biosynthesis	0	0	1000	0		3.5.4.16
R549	FOLATE5	3 H2O[c] + AHTHDH[c] -> 3 Pi[c] + DHNPP[c]				Folate biosynthesis	0	0	1000	0
R550	FOLATE6	3 H2O[c] + AHTHDH[c] -> 3 Pi[c] + DHNP[c]	MELS_0363			Folate biosynthesis	0	0	1000	0		3.1.3.1
R551	FOLATE7	DHNP[c] -> GLYCALD[c] + AHHMDHP[c]	MELS_1143			Folate biosynthesis	0	0	1000	0		4.1.2.25
R552	FOLATE8	ATP[c] + AHHMDHP[c] -> AMP[c] + ADHHP[c]	MELS_1144			Folate biosynthesis	0	0	1000	0		2.7.6.3
R553	FOLATE9	PABA[c] + ADHHP[c] -> PPi[c] + DHPT[c]	MELS_0319			Folate biosynthesis	0	0	1000	0		2.5.1.15
R554	FOLATE10	PABA[c] + AHHMDHP[c] -> DHPT[c] + H2O[c]	MELS_0319			Folate biosynthesis	0	0	1000	0		2.5.1.15
R555	FOLATE11	ATP[c] + LGLU[c] + DHPT[c] -> ADP[c] + Pi[c] + DHF[c]	MELS_0962			Folate biosynthesis	0	0	1000	0		6.3.2.17 / 6.3.2.12
R556	FOLATE12	NADP[c] + DHF[c] <=> NADPH[c] + FOL[c] + H[c]	MELS_1412			Folate biosynthesis	1	-1000	1000	0		1.5.1.3
R557	FOLATE13	H[c] + NADPH[c] + DHF[c] <=> NADP[c] + THF[c]	MELS_1412			Folate biosynthesis	1	-1000	1000	0		1.5.1.3
R558	FOLATE14	ATP[c] + 5FTHF[c] + H[c] -> ADP[c] + Pi[c] + METHF[c]	MELS_1252			One carbon pool by folate	0	0	1000	0		6.3.3.2
R559	FOLATE15	NADH[c] + MLTHF[c] + H[c] -> NAD[c] + 5MTHF[c]	MELS_0858			One carbon pool by folate	0	0	1000	0		1.5.1.20
R560	FOLATE16	H[c] + NADPH[c] + MLTHF[c] -> NADP[c] + 5MTHF[c]	MELS_0858			One carbon pool by folate	0	0	1000	0		1.5.1.20
R561	FOLATE17	10FTHF[c] + H[c] <=> H2O[c] + METHF[c]	MELS_0985			One carbon pool by folate	1	-1000	1000	0		3.5.4.9
R562	FOLATE18	NADP[c] + MLTHF[c] <=> NADPH[c] + METHF[c]	MELS_0985			One carbon pool by folate	1	-1000	1000	0		1.5.1.5
R563	FOLATE19	ATP[c] + FORM[c] + THF[c] -> ADP[c] + Pi[c] + 10FTHF[c]	MELS_1837			One carbon pool by folate	0	0	1000	0		6.3.4.3
R564	FOLATE20	LGLN[c] + CHOR[c] -> LGLU[c] + ADC[c]	MELS_1674			Folate biosynthesis	0	0	1000	0		2.6.1.85
R565	FOLATE21	ADC[c] -> PYR[c] + PABA[c]	MELS_1673			Folate biosynthesis	0	0	1000	0		4.1.3.38
R566	FOLATE22	GAR[c] + METHF[c] + H2O[c] -> THF[c] + FGAR[c]	MELS_1628			Purine metabolism	0	0	1000	0		2.1.2.2
R567	FOLATE23	2 NADPH[c] + FOL[c] + 2 H[c] <=> 2 NADP[c] + THF[c]	MELS_1412			One carbon pool by folate	0	0	1000	0		1.5.1.3
R568	FOLATE24	CO2[c] + NADPH[c] + H[c] -> FORM[c] + NADP[c]	MELS_0609			Methane metabolism	0	0	0	0		1.17.1.10
R569	PORCHL1	ATP[c] + LGLU[c] + NADPH[c] + H[c] -> PPi[c] + AMP[c] + NADP[c] + GLU1SA[c]	MELS_1159 / MELS_1871			Porphyrin and chlorophyll metabolism	0	0	1000	0		6.1.1.17 / 1.2.1.70
R570	PORCHL2	GLU1SA[c] -> 5AOP[c]	MELS_1872			Porphyrin and chlorophyll metabolism	0	0	1000	0		1.2.1.43
R571	PORCHL3	2 5AOP[c] <=> 2 H2O[c] + PPBNG[c]	MELS_1870			Porphyrin and chlorophyll metabolism	1	-1000	1000	0		6.1.1.17, 1.2.1.70
R572	PORCHL4	H2O[c] + 4 PPBNG[c] + 4 H[c] -> 4 NH3[c] + HMBIL[c]	MELS_1868			Porphyrin and chlorophyll metabolism	0	0	1000	0		5.4.3.8
R573	PORCHL5	HMBIL[c] <=> H2O[c] + UPPG3[c]	MELS_1869			Porphyrin and chlorophyll metabolism	1	-1000	1000	0		4.2.1.24
R574	PORCHL6	2 AMET[c] + CPPPG3[c] -> 2 LMET[c] + 2 CO2[c] + 2 dADN[c] + PPPG9[c]	MELS_0065 or MELS_0119 or MELS_0195 or MELS_0220 or MELS_0247 or MELS_0307 or MELS_0657 or MELS_1153 or MELS_1539 or MELS_1917 or MELS_2013 or MELS_2036 or MELS_2059 or MELS_2111 or MELS_2112 or MELS_2139			Porphyrin and chlorophyll metabolism	0	0	1000	0		2.5.1.61
R575	PORCHL7	2 AMET[c] + UPPG3[c] -> 2 AHCYS[c] + PRCR2[c]	MELS_1867 or MELS_1869			Porphyrin and chlorophyll metabolism	0	0	1000	0		4.2.1.75
R576	PORCHL8	NAD[c] + PRCR2[c] -> NADH[c] + SHCL[c]	MELS_1867			Porphyrin and chlorophyll metabolism	0	0	1000	0		1.3.99.22
R577	PORCHL9	SHCL[c] + Fe2[c] -> 2 H[c] + SHEME[c]	MELS_1867			Porphyrin and chlorophyll metabolism	0	0	1000	0		2.1.1.107
R578	PORCHL10	SHCL[c] + COBALT[c] -> CPRCR2[c] + 2 H[c]	MELS_0465			Porphyrin and chlorophyll metabolism	0	0	1000	0		4.99.1.3
R579	PORCHL11	AMET[c] + CPRCR2[c] -> AHCYS[c] + CPRCR3[c]	MELS_1541			Porphyrin and chlorophyll metabolism	0	0	1000	0		2.1.1.151
R580	PORCHL12	AMET[c] + CPRCR3[c] -> AHCYS[c] + CPRCR4[c]	MELS_1568			Porphyrin and chlorophyll metabolism	0	0	1000	0		2.1.1.131
R581	PORCHL13	AMET[c] + CPRCR4[c] -> AHCYS[c] + CPRCR5A[c]	MELS_1566			Porphyrin and chlorophyll metabolism	0	0	1000	0		2.1.1.271
R582	PORCHL14	H2O[c] + CPRCR5A[c] -> ACAL[c] + CPRCR5B[c]	MELS_1567			Porphyrin and chlorophyll metabolism	0	0	1000	0		3.7.1.12
R583	PORCHL15	AMET[c] + CPRCR5B[c] -> AHCYS[c] + CPRCR6[c]	MELS_1565			Porphyrin and chlorophyll metabolism	0	0	1000	0		2.1.1.195
R584	PORCHL16	NADH[c] + CPRCR6[c] + H[c] -> NAD[c] + CDHPRCR6[c]	MELS_1569			Porphyrin and chlorophyll metabolism	0	0	1000	0		1.3.1.106
R585	PORCHL17	AMET[c] + CDHPRCR6[c] -> CO2[c] + AHCYS[c] + CPRCR7[c]	MELS_1570			Porphyrin and chlorophyll metabolism	0	0	1000	0		2.1.1.196
R586	PORCHL18	AMET[c] + CPRCR7[c] -> AHCYS[c] + CPRCR8[c]	MELS_1570			Porphyrin and chlorophyll metabolism	0	0	1000	0		2.1.1.289
R587	PORCHL19	CPRCR8[c] -> CBRN[c]	MELS_1572			Porphyrin and chlorophyll metabolism	0	0	1000	0		5.4.99.60
R588	PORCHL20	2 ATP[c] + 2 H2O[c] + 2 LGLN[c] + CBRN[c] -> 2 ADP[c] + 2 Pi[c] + 2 LGLU[c] + CBRNDA[c]	MELS_1571			Porphyrin and chlorophyll metabolism	0	0	1000	0		6.3.5.11
R589	PORCHL21	AMET[c] + PRCR3B[c] -> AHCYS[c] + PRCR4[c]	MELS_1568			Porphyrin and chlorophyll metabolism	0	0	1000	0		5.4.1.2
R590	PORCHL22	AMET[c] + PRCR4[c] -> AHCYS[c] + PRCR5[c]	MELS_1566			Porphyrin and chlorophyll metabolism	0	0	1000	0		6.3.5.11
R591	PORCHL23	H[c] + NADPH[c] + PRCR6A[c] -> NADP[c] + PRCR6B[c]	MELS_1569			Porphyrin and chlorophyll metabolism	0	0	1000	0		2.1.1.131
R592	PORCHL24	AMET[c] + PRCR6B[c] -> CO2[c] + AHCYS[c] + PRCR7[c]	MELS_1570			Porphyrin and chlorophyll metabolism	0	0	1000	0		2.1.1.133
R593	PORCHL25	AMET[c] + PRCR7[c] -> AHCYS[c] + PRCR8[c]	MELS_1570			Porphyrin and chlorophyll metabolism	0	0	1000	0		1.3.1.54
R594	PORCHL26	PRCR8[c] -> HGBRN[c]	MELS_1572			Porphyrin and chlorophyll metabolism	0	0	1000	0
R595	PORCHL27	4 ATP[c] + 4 H2O[c] + 4 LGLN[c] + ACBRNDA[c] -> 4 ADP[c] + 4 Pi[c] + 4 LGLU[c] + ACBRNHA[c]	MELS_1831			Porphyrin and chlorophyll metabolism	0	0	1000	0		6.3.5.10
R596	PORCHL28	ATP[c] + ACBRNHA[c] + APROHP[c] -> ADP[c] + Pi[c] + ACBAP[c]	MELS_1830			Porphyrin and chlorophyll metabolism	0	0	1000	0		6.3.1.10
R597	PORCHL29	GTP[c] + ACBAP[c] -> PPi[c] + AGDPCBA[c] + 3 H[c]	MELS_0999			Porphyrin and chlorophyll metabolism	0	0	1000	0		6.3.5.10
R598	PORCHL30	AGDPCBA[c] + ARBZL[c] -> H[c] + GMP[c] + CACO[c]	MELS_1000			Porphyrin and chlorophyll metabolism	0	0	1000	0		6.3.1.10
R599	PORCHL31	ARBZL5P[c] + H2O[c] -> Pi[c] + ARBZL[c]	MELS_1001			Porphyrin and chlorophyll metabolism	0	0	1000	0		3.1.3.73
R600	PORCHL32	AMET[c] + PRCR2[c] -> AHCYS[c] + PRCR3A[c]	MELS_1541			Porphyrin and chlorophyll metabolism	0	0	1000	0		2.7.8.26
R601	PORCHL33	2 AMET[c] + PRCR6B[c] -> 2 AHCYS[c] + PRCR8[c] + CO2[c]	MELS_1570			Porphyrin and chlorophyll metabolism	0	0	1000	0		3.1.3.73
R602	PORCHL34	2 ATP[c] + 2 H2O[c] + 2 LGLN[c] + HGBRN[c] -> 2 ADP[c] + 2 Pi[c] + 2 LGLU[c] + HGBRNac[c]	MELS_1571			Porphyrin and chlorophyll metabolism	0	0	1000	0		6.3.5.9
R603	PORCHL35	ATP[c] + CBiRNDA[c] -> PPPi[c] + ACBRNDA[c]	MELS_0982			Porphyrin and chlorophyll metabolism	0	0	1000	0		2.5.1.17
R604	PORCHL36	LTHRP[c] <=> CO2[c] + APROHP[c]	MELS_1828			Porphyrin and chlorophyll metabolism	1	-1000	1000	0		6.3.5.9
R605	PORCHL37	ATP[c] + LTHR[c] -> ADP[c] + LTHRP[c]	MELS_1829			Porphyrin and chlorophyll metabolism	0	0	1000	0		2.7.1.177
R606	PORCHL38	ATP[c] + H2O[c] + COBALT[c] + HGBRNac[c] -> ADP[c] + Pi[c] + H[c] + CBRNDA[c]	MELS_0465			Porphyrin and chlorophyll metabolism	0	0	1000	0		6.6.1.2
R607	PORCHL39	Fd_Red[c] + 2 CBRNDA[c] -> Fd_Ox[c] + 2 CBiRNDA[c]					0	0	1000	0		2.7.1.177
R608	DNA	4.403 ATP[c] + 0.4103 dATP[c] + 0.4103 dTTP[c] + 0.459 dGTP[c] + 0.459 dCTP[c] -> 4.403 ADP[c] + 4.403 Pi[c] + 3.236 PPi[c] + DNA[c]					0	0	1000	0
R609	RNA	2.0494 ATP[c] + 0.6671 UTP[c] + 0.9958 GTP[c] + 0.6181 CTP[c] -> 1.24 ADP[c] + 1.24 Pi[c] + 3.1 PPi[c] + RNA[c]					0	0	1000	0
R610	PROTEIN	37.195 ATP[c] + 0.867 LALA[c] + 0.435 LVAL[c] + 0.385 LTHR[c] + 1.141 LCYS[c] + 0.304 LILE[c] + 0.373 LASN[c] + 0.373 LASP[c] + 0.417 LGLN[c] + 0.417 LGLU[c] + 0.281 LARG[c] + 0.153 LHIS[c] + 0.451 LLYS[c] + 0.334 LPRO[c] + 0.194 LMET[c] + 0.675 GLY[c] + 0.429 LLEU[c] + 0.04 LTRP[c] + 0.202 LTYR[c] + 0.25 LPHE[c] + 1.141 LSER[c] -> 37.195 ADP[c] + 37.195 Pi[c] + PROTEIN[c]					0	0	1000	0
R611	PLIPID	0.464 PS[c] + 0.797 PE[c] -> PLIPID[c]					0	0	1000	0
R612	TRACE	0.251 NAD[c] + 0.217 COA[c] + 0.224 NADP[c] + 0.212 FAD[c] + 0.374 THF[c] + 0.365 FMN[c] -> TRACE[c]					0	0	1000	0
R613	PEPTIDO	4.425 ATP[c] + 1.106 LALA[c] + 1.106 LGLU[c] + 1.106 UACGAM[c] + 1.106 UAMR[c] + 1.106 DALADALA[c] + 1.106 26DAP_M[c] -> 4.425 ADP[c] + 4.425 Pi[c] + 1.106 UDP[c] + 1.106 DALA[c] + 1.106 UMP[c] + PEPTIDO[c]					0	0	1000	0
R614	CARBO	3.09 Glycogen[c] + 3.09 Amylopectin[c] -> CARBO[c]					0	0	1000	0
R615	BIOMASS	40 ATP[c] + 0.031 DNA[c] + 0.21 RNA[c] + 0.563 PROTEIN[c] + 0.093 PLIPID[c] + 0.0494 TRACE[c] + 0.025 PEPTIDO[c] + 0.025 CARBO[c] -> 40 ADP[c] + 40 Pi[c] + BIOMASS[c]					0	0	1000	0
R616	BIOMASSt	BIOMASS[e] <=> BIOMASS[c]					1	-1000	1000	0
R617	BIOMASSe	BIOMASS[e] ->					0	0	1000	0
R618	AMSU9	LASP[c] + H2O[c] + O2[c] -> OAA[c] + NH3[c] + H2O2[c]	MELS_2155			Alanine, aspartate and glutamate metabolism	0	0	1000	0		1.4.3.16
R619	NAD15	ATP[c] + NMN[c] <=> PPi[c] + NAD[c]	MELS_2066			Nicotinate and nicotinamide metabolism	1	-1000	1000	0		2.7.7.18
R620	NAD16	NMN[c] + H2O[c] -> NAMN[c] + NH3[c]	MELS_0936			Nicotinate and nicotinamide metabolism	0	0	1000	0		3.5.1.42
R621	PUR47	dAMP[c] + H2O[c] <=> dADN[c] + Pi[c]	MELS_0018			Purine metabolism	1	-1000	1000	0		3.1.3.5
R622	PUR48	dGMP[c] + ATP[c] <=> ADP + dGDP[c]	MELS_1767			Purine metabolism	1	-1000	1000	0		2.7.4.8
R623	PUR49	dGMP[c] + H2O[c] <=> dGSN[c] + Pi[c]	MELS_0018			Purine metabolism	1	-1000	1000	0		3.1.3.5
R624	PUR50	GUA[c] + 2DR1P[c] <=> dGSN[c] + Pi[c]	MELS_1150			Purine metabolism	1	-1000	1000	0		2.4.2.1
R625	PUR51	CBP[c] + ADP[c] + H2O[c] -> ATP[c] + NH3[c] + HCO3[c]	MELS_0599			Purine metabolism	0	0	1000	0		2.7.2.2
R626	PUR52	ADPRIB[c] + H2O[c] -> AMP[c] + R5P[c]	MELS_2024			Purine metabolism	0	0	1000	0		3.6.1.13
R627	PYRM48	CSN[c] + 2DR1P[c] <=> CYTD[c] + Pi[c]	MELS_2022			Pyrimidine metabolism	1	-1000	1000	0		2.4.2.2
R628	PYRM49	dCDP[c] + ATP[c] <=> dCTP[c] + ADP[c]				Pyrimidine metabolism	1	-1000	1000	0		2.7.4.6
R629	FOLATE25	10FTHF[c] <=> 5FTHF[c]				One carbon pool by folate	1	-1000	1000	0
R630	FOLATE26	NADPH[c] + MLTHF[c] + H[c] -> NADP[c] + 5MTHF[c]	MELS_0858			One carbon pool by folate	0	0	1000	0		1.5.1.20
R632	PUR53	GDP[c] + ATP[c] <=> GTP[c] + ADP[c]				Purine metabolism	1	0	0	0		2.7.4.6
R633	PYRM51	dUDP[c] + ATP[c] <=> dUTP[c] + ADP[c]				Pyrimidine metabolism	1	0	0	0		2.7.4.6
R634	PUR54	dGDP[c] + ATP[c] <=> dGTP[c] + ADP[c]				Purine metabolism	1	0	0	0		2.7.4.6
R635	PUR55	dADP[c] + ATP[c] <=> dATP[c] + ADP[c]				Purine metabolism	1	-1000	1000	0		2.7.4.6
R636		TRD_Ox[c] + NADPH[c] + H[c] -> TRD_Red[c] + NADP[c]					0	0	1000	0		1.8.1.9
R637	PL6	DHAP[c] + FADH2[c] <=> FAD[c] + GLYC3P[c]	MELS_0640			Glycerophospholipid metabolism	1	-1000	1000	0		1.1.53
R638	FAS23	ACCOA[c] + MALACP[c] -> ACACACP[c] + COA[c] + CO2[c]	MELS_0072			Fatty acid biosynthesis	0	0	1000	0		2.3.1.180
R639	PYR11	2OBUT[c] + 2 Fd_Ox[c] + COA[c] <=> CO2[c] + 2 Fd_Red[c] + PROCOA[c] + 2 H[c]	MELS_0260 / MELS_2044				1	-1000	1000	0		1.2.7.1
R640	NITROGEN13	H2O[c] + CYST[c] -> LCYS[c] + NH3[c] + 2OBUT[c]				Glycine, serine and threonine metabolism	0	0	1000	0		4.4.1.1
R641	STERO9	HMB4DP[c] + 2 Fd_Red[c] + 2 H[c] -> DMPP[c] + 2 Fd_Ox[c] + H2O[c]	MELS_0946			Terpenoid backbone biosynthesis	0	0	1000	0		1.17.7.4
R642	SULFUR13	PAPS[c] + H2O[c] -> APS[c] + Pi[c]	MELS_1405			Sulfur metabolism	0	0	1000	0		3.1.3.7
R643	PPP20	E4P[c] + F6P[c] <=> S7P[c] + GA3P[c]				Pentose phosphate pathway	1	-1000	1000	0		2.2.1.2

## Sheet: Metabolites
Metabolites of iME375
Abbreviation	Name	Formula (neutral)	Formula (charged)	Charge	Compartment	KEGG ID	PubChem ID	ChEBI ID	InChI string	Smiles
10FTHF[c]	10-Formyltetrahydrofolate	C20H23N7O7	C20H23N7O7	0	Cytosol	C00234
12EACCOA[c]	2-(1,2-epoxy-1,2-dihydrophenyl)acetyl-CoA	C29H42N7O18P3S	C29H42N7O18P3S	0	Cytosol	C20062
13DPG[c]	1,3-Bisphospho-D-glycerate	C3H8O10P2	C3H8O10P2	0	Cytosol	C00236
1MAG[c]	1-acylglycerol-3-phosphate			0	Cytosol
1PYR5C[c]	1-Pyrroline-5-carboxylate	C5H7NO2	C5H7NO2	0	Cytosol	C03912
23DHADCOA[c]	2,3-Didehydroadipyl-CoA	C27H42N7O19P3S	C27H42N7O19P3S	0	Cytosol	C14144
23DHDP[c]	L-2,3-Dihydrodipicolinate	C7H7NO4	C7H7NO4	0	Cytosol	C03340
23DHMB[c]	R-2,3-Dihydroxy-3-methylbutanoate	C5H10O4	C5H10O4	0	Cytosol	C04272
23DHMP[c]	R-2,3-Dihydroxy-3-methylpentanoate	C6H12O4	C6H12O4	0	Cytosol	C06007
25DRAPP[c]	2,5-Diamino-6-(5-phospho-D-ribosylamino)pyrimidin-4(3H)-one	C9H16N5O8P	C9H16N5O8P	0	Cytosol	C01304
26DAP_LL[c]	LL-2,6-Diaminoheptanedioate	C7H14N2O4	C7H14N2O4	0	Cytosol	C00666
26DAP_M[c]	meso-2,6-Diaminoheptanedioate	C7H14N2O4	C7H14N2O4	0	Cytosol	C00680
2AHBUT[c]	2-Aceto-2-hydroxybutanoate	C6H10O4	C6H10O4	0	Cytosol	C00659
2AP2E[c]	2-aminoprop-2-enoate	C3H5NO2	C3H5NO2	0	Cytosol	C02218
2CPR5P[c]	1-(2-Carboxyphenylamino)-1-deoxy-D-ribulose 5-phosphate	C12H16NO9P	C12H16NO9P	0	Cytosol	C01302
2DDA7P[c]	2-Dehydro-3-deoxy-D-arabino-heptonate 7-phosphate	C7H13O10P	C7H13O10P	0	Cytosol	C04691
2DDG6P[c]	2-Dehydro-3-deoxy-6-phospho-D-gluconate	C6H11O9P	C6H11O9P	0	Cytosol	C04442
2DDGLCN[c]	2-Dehydro-3-deoxy-D-gluconate	C6H10O6	C6H10O6	0	Cytosol	C00204
2DHP[c]	2-Dehydropantoate	C6H10O4	C6H10O4	0	Cytosol	C00966
2DR1P[c]	2-Deoxy-D-ribose 1-phosphate	C5H11O7P	C5H11O7P	0	Cytosol	C00672
2DR5P[c]	2-Deoxy-D-ribose 5-phosphate	C5H11O7P	C5H11O7P	0	Cytosol	C00673
2HBUT[c]	2-Hydroxybutyrate	C4H8O3	C4H8O3	0	Cytosol	C05984
2IPPM[c]	2-Isopropylmaleate	C7H10O4	C7H10O4	0	Cytosol	C02631
2IPPMAL[c]	2S-2-Isopropylmalate	C7H12O5	C7H12O5	0	Cytosol	C02504
2IPSUCC[c]	2S-2-Isopropyl-3-oxosuccinate	C7H10O5	C7H10O5	0	Cytosol	C04236
2MM[c]	2-Methylmaleate	C5H6O4	C5H6O4	0	Cytosol	C02226
2MMAL[c]	R-2-Methylmalate	C5H8O5	C5H8O5	0	Cytosol	C02612
2OBUT[c]	2-Oxobutanoate	C4H6O3	C4H6O3	0	Cytosol	C00109
2PG[c]	2-Phospho-D-glycerate	C3H7O7P	C3H7O7P	0	Cytosol	C00631
34HPP[c]	3-(4-Hydroxyphenyl)pyruvate	C9H8O4	C9H8O4	0	Cytosol	C01179
3DHQ[c]	3-Dehydroquinate	C7H10O6	C7H10O6	0	Cytosol	C00944
3DHSK[c]	3-Dehydroshikimate	C7H8O5	C7H8O5	0	Cytosol	C02637
3H3MOB[c]	3-Hydroxy-3-methyl-2-oxobutanoate	C5H8O	C5H8O	0	Cytosol	C04181
3H3MOP[c]	R-3-Hydroxy-3-methyl-2-oxopentanoate	C6H10O4	C6H10O4	0	Cytosol	C14463
3HADCOA[c]	3-hydroxyadipyl-CoA	C27H44N7O20P3S	C27H44N7O20P3S	0	Cytosol	C14145
3HBCOA[c]	3-Hydroxybutanoyl-CoA	C25H42N7O18P3S	C25H42N7O18P3S	0	Cytosol	C01144
3HHEXCOA[c]	S-3-Hydroxyhexanoyl-CoA	C27H46N7O18P3S	C27H46N7O18P3S	0	Cytosol	C05268
3IG3P[c]	Indoleglycerol phosphate	C11H14NO6P	C11H14NO6P	0	Cytosol	C03506
3IPPMAL[c]	2R,3S-3-Isopropylmalate	C7H12O5	C7H12O5	0	Cytosol	C04411
3MOB[c]	3-Methyl-2-oxobutanoate	C5H8O3	C5H8O3	0	Cytosol	C00141
3MOP[c]	3-Methyl-2-oxopentanoate	C6H10O3	C6H10O3	0	Cytosol	C00671
3O56DHCOA[c]	3-Oxo-5,6-didehydrosuberyl-CoA	C29H44N7O20P3S	C29H44N7O20P3S	0	Cytosol	C19945
3O56DHCOASA[c]	3-Oxo-5,6-dehydrosuberyl-CoA semialdehyde	C29H44N7O19P3S	C29H44N7O19P3S	0	Cytosol	C19946
3OADCOA[c]	3-oxoadipyl-CoA	C27H42N7O20P3S	C27H42N7O20P3S	0	Cytosol	C02232
3OHEXCOA[c]	3-Oxohexanoyl-CoA	C27H44N7O18P3S	C27H44N7O18P3S	0	Cytosol	C05269
3PG[c]	3-Phospho-D-glycerate	C3H7O7P	C3H7O7P	0	Cytosol	C00197
3PHP[c]	3-Phosphonooxypyruvate	C3H5O7P	C3H5O7P	0	Cytosol	C03232
3PSME[c]	5-O-(1-Carboxyvinyl)-3-phosphoshikimate	C10H13O10P	C10H13O10P	0	Cytosol	C01269
GABA[c]	4-Aminobutyrate	C4H9NO2	C4H9NO2	0	Cytosol	C00334
4H2KPM[c]	4-Hydroxy-2-ketopimelate	C7H10O6	C7H10O6	0	Cytosol	C05601
4HTHDP[c]	2S,4S-4-Hydroxy-2,3,4,5-Tetrahydrodipicolinate	C7H9NO5	C7H9NO5	0	Cytosol	C20258
4MBUT[c]	4-Methylthio-2-oxobutanoic acid	C5H8O3S	C5H8O3S	0	Cytosol	C01180
4MOP[c]	4-Methyl-2-oxopentanoate	C6H10O3	C6H10O3	0	Cytosol	C00233
4PASP[c]	4-Phospho-L-aspartate	C4H8NO7P	C4H8NO7P	0	Cytosol	C03082
4PCYS[c]	D-Pantothenoyl-L-cysteine	C12H22N2O6S	C12H22N2O6S	0	Cytosol	C04079
4PPAN[c]	D-4'-Phosphopantothenate	C9H18NO8P	C9H18NO8P	0	Cytosol	C03492
4PPCYS[c]	R-4'-Phosphopantothenoyl-L-cysteine	C12H23N2O9PS	C12H23N2O9PS	0	Cytosol	C04352
4R5AU[c]	4-(1-D-Ribitylamino)-5-amino-2,6-dihydroxypyrimidine	C9H16N4O6	C9H16N4O6	0	Cytosol	C04732
5AOP[c]	5-Aminolevulinate	C5H9NO3	C5H9NO3	0	Cytosol	C00430
5APRBU[c]	5-Amino-6-(5'-phosphoribosylamino)uracil	C9H15N4O9P	C9H15N4O9P	0	Cytosol	C01268
5APRU[c]	5-Amino-6-(5-phospho-D-ribitylamino)uracil	C9H17N4O9P	C9H17N4O9P	0	Cytosol	C04454
5FTHF[c]	5-Formyltetrahydrofolate	C20H23N7O7	C20H23N7O7	0	Cytosol	C03479
5METRIBP[c]	5-Methylthio-D-ribose 1-phosphate	C6H13O7PS	C6H13O7PS	0	Cytosol	C04188
5METRUBP[c]	S-Methyl-5-thio-D-ribulose 1-phosphate	C6H13O7PS	C6H13O7PS	0	Cytosol	C04582
5MTHF[c]	5-methyltetrahydrofolate	C20H25N7O6	C20H25N7O6	0	Cytosol	C00440
6PGON[c]	6-Phospho-D-glucono-1,5-lactone	C6H11O9P	C6H11O9P	0	Cytosol	C01236
AC[c]	Acetate	C2H4O2	C2H4O2	0	Cytosol	C00033
ACACP[c]	Acetyl-[acyl-carrier protein]	C2H3OSR	C2H3OSR	0	Cytosol	C03939
ACAL[c]	Acetaldehyde	C2H4O	C2H4O	0	Cytosol	C00084
ACBAP[c]	Adenosyl cobinamide phosphate	C58H85CoN16O14P	C58H85CoN16O14P	0	Cytosol	C06509
ACBRNDA[c]	Adenosyl cobyrinate a,c diamide	C55H73CoN11O15	C55H73CoN11O15	0	Cytosol	C06506
ACBRNHA[c]	Adenosyl cobyrinate hexaamide	C55H77CoN15O11	C55H77CoN15O11	0	Cytosol	C06507
ACCOA[c]	Acetyl-CoA	C23H38N7O17P3S	C23H38N7O17P3S	0	Cytosol	C00024
ACETOIN[c]	Acetoin	C4H8O2	C4H8O2	0	Cytosol	C00466
ACGAM1P[c]	N-Acetyl-D-glucosamine 1-phosphate	C8H16NO9P	C8H16NO9P	0	Cytosol	C04256
ACGAM6P[c]	N-Acetyl-D-glucosamine 6-phosphate	C8H16NO9P	C8H16NO9P	0	Cytosol	C00357
ACGLU[c]	N-Acetyl-L-glutamate	C7H11NO5	C7H11NO5	0	Cytosol	C00624
ACGLU5P[c]	N-Acetyl-L-glutamate 5-phosphate	C7H12NO8P	C7H12NO8P	0	Cytosol	C04133
ACGLU5SA[c]	N-Acetyl-L-glutamate 5-semialdehyde	C7H11NO4	C7H11NO4	0	Cytosol	C01250
ACHMS[c]	O-Acetyl-L-homoserine	C6H11NO4	C6H11NO4	0	Cytosol	C01077
ACLAC[c]	2-Acetolactate	C5H8O4	C5H8O4	0	Cytosol	C00900
ACORN[c]	N-Acetylornithine	C7H14N2O3	C7H14N2O3	0	Cytosol	C00437
ACP[c]	Acyl-carrier protein	HSR	HSR	0	Cytosol	C00229
ACR[c]	acrylate	C3H4O2	C3H4O2	0	Cytosol	C00511
ACRAD[c]	acrylamide	C3H5NO	C3H5NO	0	Cytosol	C01659
ACRCOA[c]	Acryloyl-CoA	C24H38N7O17P3S	C24H38N7O17P3S	0	Cytosol	C00894
ACSER[c]	O-Acetyl-L-serine	C5H9NO4	C5H9NO4	0	Cytosol	C00979
ACTAC[c]	Acetoacetate	C4H6O3	C4H6O3	0	Cytosol	C00164
ACTACCOA[c]	Acetoacetyl-CoA	C25H40N7O18P3S	C25H40N7O18P3S	0	Cytosol	C00332
ACTP[c]	Acetyl phosphate	C2H5O5P	C2H5O5P	0	Cytosol	C00227
ADC[c]	4-Amino-4-deoxychorismate	C10H11NO5	C10H11NO5	0	Cytosol	C11355
ADE[c]	Adenine	C5H5N5	C5H5N5	0	Cytosol	C00147
ADHHP[c]	2-Amino-7,8-dihydro-4-hydroxy-6-(diphosphooxymethyl)pteridine	C7H11N5O8P2	C7H11N5O8P2	0	Cytosol	C04807
ADMAN[c]	S-Adenosylmethioninamine	C14H23N6O3S	C14H23N6O3S	0	Cytosol	C01137
ADP[c]	Adenosine 5'-diphosphate	C10H15N5O10P2	C10H15N5O10P2	0	Cytosol	C00008
ADPGLC[c]	ADP-glucose	C16H25N5O15P2	C16H25N5O15P2	0	Cytosol	C00498
AGDPCBA[c]	Adenosine-GDP-cobinamide	C68H97CoN21O21P2	C68H97CoN21O21P2	0	Cytosol	C06510
AHCYS[c]	S-Adenosyl-L-homocysteine	C14H20N6O5S	C14H20N6O5S	0	Cytosol	C00021
AHHMDHP[c]	2-Amino-4-hydroxy-6-hydroxymethyl-7,8-dihydropteridine	C7H9N5O2	C7H9N5O2	0	Cytosol	C01300
AHTHDH[c]	2-Amino-4-hydroxy-6-(erythro-1,2,3-trihydroxypropyl)dihydropteridine triphosphate	C9H16N5O13P3	C9H16N5O13P3	0	Cytosol	C04895
AICAR[c]	1-(5'-Phosphoribosyl)-5-amino-4-imidazolecarboxamide	C9H15N4O8P	C9H15N4O8P	0	Cytosol	C04677
AIR[c]	Aminoimidazole ribotide	C8H14N3O7P	C8H14N3O7P	0	Cytosol	C03373
AKG[c]	2-Oxoglutarate	C5H6O5	C5H6O5	0	Cytosol	C00026
aLTHR[c]	L-Allothreonine	C4H9NO3	C4H9NO3	0	Cytosol	C05519
AMET[c]	S-adenosyl-L-methionine	C15H22N6O5S	C15H22N6O5S	0	Cytosol	C00019
AMP[c]	Adenosine 5'-monophosphate	C10H14N5O7P	C10H14N5O7P	0	Cytosol	C00020
AND[c]	Adenosine	C10H13N5O4	C10H13N5O4	0	Cytosol	C00212
ANTH[c]	Anthranilate	C7H7NO2	C7H7NO2	0	Cytosol	C00108
APACP[c]	Apo-[acyl-carrier-protein]			0	Cytosol	C03688
APROHP[c]	D-1-Aminopropan-2-ol O-phosphate	C3H10NO4P	C3H10NO4P	0	Cytosol	C04122
APS[c]	Adenylyl sulfate	C10H14N5O10PS	C10H14N5O10PS	0	Cytosol	C00224
ARBZL[c]	N1-(alpha-D-ribosyl)-5,6-dimethylbenzimidazole	C14H18N2O4	C14H18N2O4	0	Cytosol	C05775
ARBZL5P[c]	N1-(5-Phospho-alpha-D-ribosyl)-5,6-dimethylbenzimidazole	C14H19N2O7P	C14H19N2O7P	0	Cytosol	C04778
ARGSUC[c]	N-(L-Arginino)succinate	C10H18N4O6	C10H18N4O6	0	Cytosol	C03406
ARO[c]	L-Arogenate	C10H13NO5	C10H13NO5	0	Cytosol	C00826
ASPSA[c]	L-Aspartate 4-semialdehyde	C4H7NO3	C4H7NO3	0	Cytosol	C00441
ATP[c]	Adenosine 5'-triphosphate	C10H16N5O13P3	C10H16N5O13P3	0	Cytosol	C00002
bALA[c]	beta-Alanine	C3H7NO2	C3H7NO2	0	Cytosol	C00099
bDG6P[c]	beta-D-Glucose 6-phosphate	C6H13O9P	C6H13O9P	0	Cytosol	C01172
bDGLC[c]	beta-D-Glucose	C6H12O6	C6H12O6	0	Cytosol	C00221
BIOMASS[c]	Biomass			0	Cytosol
BU[c]	Butyrate	C4H8O2	C4H8O2	0	Cytosol	C00246
BUAL[c]	Butyraldehyde	C4H8O	C4H8O	0	Cytosol	C01412
BUCOA[c]	Butyryl-CoA	C25H42N7O17P3S	C25H42N7O17P3S	0	Cytosol	C00136
C140-ACP[c]	Tetradecanoyl-[acp]	C14H27OSR	C14H27OSR	0	Cytosol	C05761
C160-ACP[c]	Hexadecanoyl-[acp]	C16H31OSR	C16H31OSR	0	Cytosol	C05764
C161-ACP[c]	trans-Hexadec-2-enoyl-[acp]	C16H29OSR	C16H29OSR	0	Cytosol	C05763
C17CYC-ACP[c]	C17:cyclic-[acyl-carrier protein]			0	Cytosol
C180-ACP[c]	Linoleoyl-[acyl-carrier protein]	C18H31OSR	C18H31OSR	0	Cytosol	C16160
C181-ACP[c]	Oleoyl-[acyl-carrier protein]	C18H33OSR	C18H33OSR	0	Cytosol	C01203
C19CYC-ACP[c]	C19:cyclic-[acyl-carrier protein]			0	Cytosol
CACO[c]	Cobamide coenzyme	C72H100CoN18O17P	C72H100CoN18O17P	0	Cytosol	C00194
CAIR[c]	1-(5-Phospho-D-ribosyl)-5-amino-4-imidazolecarboxylate	C9H14N3O9P	C9H14N3O9P	0	Cytosol	C04751
CARBO[c]	Carbohydrate			0	Cytosol
CBALA[c]	N-Carbamoyl-beta-alanine	C4H8N2O3	C4H8N2O3	0	Cytosol	C02642
CBASP[c]	N-Carbamoyl-L-aspartate	C5H8N2O5	C5H8N2O5	0	Cytosol	C00438
CBiRNDA[c]	Cob(I)yrinate a,c diamide	C45H61CoN6O12	C45H61CoN6O12	0	Cytosol	C06505
CBP[c]	Carbamoyl phosphate	CH4NO5P	CH4NO5P	0	Cytosol	C00169
CBRN[c]	Cobyrinate	C45H59CoN4O14	C45H59CoN4O14	0	Cytosol	C05773
CBRNDA[c]	Cob(II)yrinate a,c diamide	C45H61CoN6O12	C45H61CoN6O12	0	Cytosol	C06504
CDHPRCR6[c]	Cobalt-precorrin 6B	C44H55CoN4O16	C44H55CoN4O16	0	Cytosol	C11543
CDP[c]	Cytidine 5'-diphosphate	C9H15N3O11P2	C9H15N3O11P2	0	Cytosol	C00112
CDP-DAG[c]	CDP-Diacylglycerol	C14H19N3O15P2R2	C14H19N3O15P2R2	0	Cytosol	C00269
CDPMERY2P[c]	2-Phospho-4-(cytidine 5'-diphospho)-2-C-methyl-D-erythritol	C14H26N3O17P3	C14H26N3O17P3	0	Cytosol	C11436
CDPMERYTH[c]	4-(Cytidine 5'-diphospho)-2-C-methyl-D-erythritol	C14H25N3O14P2	C14H25N3O14P2	0	Cytosol	C11435
CHOR[c]	Chorismate	C10H10O6	C10H10O6	0	Cytosol	C00251
CIT[c]	Citrate	C6H8O7	C6H8O7	0	Cytosol	C00158
CMP[c]	Cytidine-5'-monophosphate	C9H14N3O8P	C9H14N3O8P	0	Cytosol	C00055
CO2[c]	Carbon dioxide	CO2	CO2	0	Cytosol	C00011
COA[c]	Coenzyme A	C21H36N7O16P3S	C21H36N7O16P3S	0	Cytosol	C00010
COBALT[c]	Cobalt ion	Co	Co	2	Cytosol	C00175
CORR[c]	Corrinoid	C19CoN4R21	C19CoN4R21	0	Cytosol	C06021
CPPPG3[c]	Coproporphyrinogen III	C36H44N4O8	C36H44N4O8	0	Cytosol	C03263
CPRCR2[c]	Cobalt-sirohydrochlorin	C42H44CoN4O16	C42H44CoN4O16	0	Cytosol	C11538
CPRCR3[c]	Cobalt-precorrin 3	C43H48CoN4O16	C43H48CoN4O16	0	Cytosol	C11539
CPRCR4[c]	Cobalt-precorrin 4	C44H50CoN4O16	C44H50CoN4O16	0	Cytosol	C11540
CPRCR5A[c]	Cobalt-precorrin 5A	C45H52CoN4O16	C45H52CoN4O16	0	Cytosol	C16242
CPRCR5B[c]	Cobalt-precorrin 5B	C43H50CoN4O16	C43H50CoN4O16	0	Cytosol	C16243
CPRCR6[c]	Cobalt-precorrin 6	C44H53CoN4O16	C44H53CoN4O16	0	Cytosol	C11542
CPRCR7[c]	Cobalt-precorrin 7	C44H57CoN4O14	C44H57CoN4O14	0	Cytosol	C16244
CPRCR8[c]	Cobalt-precorrin 8	C45H59CoN4O14	C45H59CoN4O14	0	Cytosol	C11545
CRTCOA[c]	Crotonoyl-CoA	C25H40N7O17P3S	C25H40N7O17P3S	0	Cytosol	C00877
CTP[c]	Cytidine 5'-triphosphate	C9H16N3O14P3	C9H16N3O14P3	0	Cytosol	C00063
CYST[c]	Cystathionine	C7H14N2O4S	C7H14N2O4S	0	Cytosol	C00542
CYTD[c]	Cytidine	C9H13N3O5	C9H13N3O5	0	Cytosol	C00475
dADN[c]	Deoxyadenosine	C10H13N5O3	C10H13N5O3	0	Cytosol	C00559
dADP[c]	2'-Deoxyadenosine 5'-diphosphate	C10H15N5O9P2	C10H15N5O9P2	0	Cytosol	C00206
DALA[c]	D-Alanine	C3H7NO2	C3H7NO2	0	Cytosol	C00133
DALADALA[c]	D-Alanyl-D-Alanine	C6H12N2O3	C6H12N2O3	0	Cytosol	C00993
dAMP[c]	2'-Deoxyadenosine 5'-phosphate	C10H14N5O6P	C10H14N5O6P	0	Cytosol	C00360
DAPTP[c]	2,5-Diaminopyrimidine nucleoside triphosphate	C9H18N5O14P3	C9H18N5O14P3	0	Cytosol	C05923
DATHAO[c]	2,5-Diamino-6-(5'-triphosphoryl-3',4'-trihydroxy-2'-oxopentyl)-amino-4-oxopyrimidine	C9H18N5O14P3	C9H18N5O14P3	0	Cytosol	C06148
dATP[c]	2'-Deoxyadenosine 5'-triphosphate	C10H16N5O12P3	C10H16N5O12P3	0	Cytosol	C00131
DB4P[c]	L-3,4-Dihydroxybutan-2-one 4-phosphate	C4H9O6P	C4H9O6P	0	Cytosol	C15556
DCAMP[c]	N6-(1,2-Dicarboxyethyl)-AMP	C14H18N5O11P	C14H18N5O11P	0	Cytosol	C03794
dCDP[c]	2'-Deoxycytidine 5'-diphosphate	C9H15N3O10P2	C9H15N3O10P2	0	Cytosol	C00705
dCMP[c]	2'-Deoxycytidine 5'-monophosphate	C9H14N3O7P	C9H14N3O7P	0	Cytosol	C00239
dCTP[c]	2'-Deoxycytidine 5'-triphosphate	C9H16N3O13P3	C9H16N3O13P3	0	Cytosol	C00458
dCYTD[c]	Deoxycytidine	C9H13N3O4	C9H13N3O4	0	Cytosol	C00881
dGDP[c]	2'-Deoxyguanosine 5'-diphosphate	C10H15N5O10P2	C10H15N5O10P2	0	Cytosol	C00361
DGLU[c]	D-Glutamate	C5H9NO4	C5H9NO4	0	Cytosol	C00217
dGTP[c]	2'-Deoxyguanosine 5'-triphosphate	C10H16N5O13P3	C10H16N5O13P3	0	Cytosol	C00286
DHAP[c]	Dihydroxyacetone phosphate	C3H7O6P	C3H7O6P	0	Cytosol	C00111
DHF[c]	Dihydrofolate	C19H21N7O6	C19H21N7O6	0	Cytosol	C00415
DHNP[c]	2-Amino-4-hydroxy-6-(D-erythro-1,2,3-trihydroxypropyl)-7,8-dihydropteridine	C9H13N5O4	C9H13N5O4	0	Cytosol	C04874
DHNPP[c]	Dihydroneopterin phosphate	C9H14N5O7P	C9H14N5O7P	0	Cytosol	C05925
DHOR_S[c]	S-Dihydroorotate	C5H6N2O4	C5H6N2O4	0	Cytosol	C00337
DHPT[c]	Dihydropteroate	C14H14N6O3	C14H14N6O3	0	Cytosol	C00921
DHURA[c]	dihydrouracil	C4H6N2O2	C4H6N2O2	0	Cytosol	C00429
dINS[c]	Deoxyinosine	C10H12N4O4	C10H12N4O4	0	Cytosol	C05512
DMBZID[c]	Dimethylbenzimidazole	C9H10N2	C9H10N2	0	Cytosol	C03114
DMLZ[c]	6,7-Dimethyl-8-(1-D-ribityl)lumazine	C13H18N4O6	C13H18N4O6	0	Cytosol	C04332
DMPP[c]	Dimethylallyl diphosphate	C5H12O7P2	C5H12O7P2	0	Cytosol	C00235
DNA[c]	DNA			0	Cytosol
DNAD[c]	Deamino-NAD+	C21H27N6O15P2	C21H27N6O15P2	1	Cytosol	C00857
DPCOA[c]	Dephospho-CoA	C21H35N7O13P2S	C21H35N7O13P2S	0	Cytosol	C00882
DPRO[c]	D-Proline	C5H9NO2	C5H9NO2	0	Cytosol	C00763
DRU5P[c]	D-Ribulose 5-phosphate	C5H11O8P	C5H11O8P	0	Cytosol	C00199
dTDP[c]	Deoxythymidine 5'-diphosphate	C10H16N2O11P2	C10H16N2O11P2	0	Cytosol	C00363
dTMP[c]	Deoxythymidine 5'-phosphate	C10H15N2O8P	C10H15N2O8P	0	Cytosol	C00364
dTTP[c]	Deoxythymidine 5'-triphosphate	C10H17N2O14P3	C10H17N2O14P3	0	Cytosol	C00459
dUDP[c]	2'-Deoxyuridine 5'-diphosphate	C9H14N2O11P2	C9H14N2O11P2	0	Cytosol	C01346
dUMP[c]	2'-Deoxyuridine 5'-phosphate	C9H13N2O8P	C9H13N2O8P	0	Cytosol	C00365
dURD[c]	Deoxyuridine	C9H12N2O5	C9H12N2O5	0	Cytosol	C00526
dUTP[c]	2'-Deoxyuridine 5'-triphosphate	C9H15N2O14P3	C9H15N2O14P3	0	Cytosol	C00460
DXU5P[c]	D-Xylulose 5-phosphate	C5H11O8P	C5H11O8P	0	Cytosol	C00231
dXYLU5P[c]	1-Deoxy-D-xylulose 5-phosphate	C5H11O7P	C5H11O7P	0	Cytosol	C11437
E4P[c]	D-Erythrose 4-phosphate	C4H9O7P	C4H9O7P	0	Cytosol	C00279
EIG3P[c]	D-erythro-1-(Imidazol-4-yl)glycerol 3-phosphate	C6H11N2O6P	C6H11N2O6P	0	Cytosol	C04666
EMAL[c]	D-erythro-3-Methylmalate	C5H8O5	C5H8O5	0	Cytosol	C06032
ETOH[c]	Ethanol	C2H6O	C2H6O	0	Cytosol	C00469
F1P[c]	D-Fructose 1-phosphate	C6H13O9P	C6H13O9P	0	Cytosol	C01094
F6P[c]	beta-D-Fructose 6-phosphate	C6H13O9P	C6H13O9P	0	Cytosol	C05345
FAD[c]	Flavin adenine dinucleotide	C27H33N9O15P2	C27H33N9O15P2	0	Cytosol	C00016
FADH2[c]	FADH2	C27H35N9O15P2	C27H35N9O15P2	0	Cytosol	C01352
FAPTP[c]	Formamidopyrimidine nucleoside triphosphate	C10H18N5O15P3	C10H18N5O15P3	0	Cytosol	C05922
Fd_Ox[c]	Oxidized ferredoxin			0	Cytosol	C00139
Fd_Red[c]	Reduced ferredoxin			0	Cytosol	C00138
FDP[c]	beta-D-Fructose 1,6-bisphosphate	C6H14O12P2	C6H14O12P2	0	Cytosol	C05378
Fe2[c]	Ferrous ion	Fe	Fe	2	Cytosol	C14818
FGAM[c]	2-(Formamido)-N1-(5'-phosphoribosyl)acetamidine	C8H16N3O8P	C8H16N3O8P	0	Cytosol	C04640
FGAR[c]	5'-Phosphoribosyl-N-formylglycinamide	C8H15N2O9P	C8H15N2O9P	0	Cytosol	C04376
FMN[c]	Flavin mononucleotide	C17H21N4O9P	C17H21N4O9P	0	Cytosol	C00061
FOL[c]	Folate	C19H19N7O6	C19H19N7O6	0	Cytosol	C00504
FORM[c]	Formate	CH2O2	CH2O2	0	Cytosol	C00058
FPRICA[c]	1-(5'-Phosphoribosyl)-5-formamido-4-imidazolecarboxamide	C10H15N4O9P	C10H15N4O9P	0	Cytosol	C04734
FRDP[c]	trans,trans-Farnesyl diphosphate	C15H28O7P2	C15H28O7P2	0	Cytosol	C00448
FRU[c]	D-Fructose	C6H12O6	C6H12O6	0	Cytosol	C00095
FUM[c]	Fumarate	C4H4O4	C4H4O4	0	Cytosol	C00122
G15ON[c]	D-glucono-1,5-lactone	C6H10O6	C6H10O6	0	Cytosol	C00198
G1P[c]	alpha-D-Glucose 1-phosphate	C6H13O9P	C6H13O9P	0	Cytosol	C00103
G6P[c]	alpha-D-Glucose 6-phosphate	C6H13O9P	C6H13O9P	0	Cytosol	C00668
GA3P[c]	D-Glyceraldehyde 3-phosphate	C3H7O6P	C3H7O6P	0	Cytosol	C00118
GAL[c]	D-Galactose	C6H12O6	C6H12O6	0	Cytosol	C00124
GAM[c]	D-Glucosamine	C6H13NO5	C6H13NO5	0	Cytosol	C00329
GAM1P[c]	D-Glucosamine 1-phosphate	C6H14NO8P	C6H14NO8P	0	Cytosol	C06156
GAM6P[c]	D-Glucosamine 6-phosphate	C6H14NO8P	C6H14NO8P	0	Cytosol	C00352
GAR[c]	5'-Phosphoribosylglycinamide	C7H15N2O8P	C7H15N2O8P	0	Cytosol	C03838
GDP[c]	Guanosine 5'-diphosphate	C10H15N5O11P2	C10H15N5O11P2	0	Cytosol	C00035
GGRDP[c]	Geranylgeranyl diphosphate	C20H36O7P2	C20H36O7P2	0	Cytosol	C00353
GLC[c]	Alpha-D-glucose	C6H12O6	C6H12O6	0	Cytosol	C00267
GLCN[c]	D-Gluconate	C6H12O7	C6H12O7	0	Cytosol	C00257
GLCN6P[c]	6-Phospho-D-gluconate	C6H13O10P	C6H13O10P	0	Cytosol	C00345
GLU1SA[c]	L-Glutamate 1-semialdehyde	C5H9NO3	C5H9NO3	0	Cytosol	C03741
GLU5P[c]	L-Glutamyl 5-phosphate	C5H10NO7P	C5H10NO7P	0	Cytosol	C03287
GLU5SA[c]	L-Glutamate 5-semialdehyde	C5H9NO3	C5H9NO3	0	Cytosol	C01165
GLY[c]	Glycine	C2H5NO2	C2H5NO2	0	Cytosol	C00037
GLYALD[c]	D-Glyceraldehyde	C3H6O3	C3H6O3	0	Cytosol	C00577
GLYC[c]	Glycerol	C3H8O3	C3H8O3	0	Cytosol	C00116
GLYC3P[c]	sn-Glycerol 3-phosphate	C3H9O6P	C3H9O6P	0	Cytosol	C00093
GLYCAC[c]	D-Glycerate	C3H6O4	C3H6O4	0	Cytosol	C00258
GLYCALD[c]	Glycolaldehyde	C2H4O2	C2H4O2	0	Cytosol	C00266
Glycogen[c]	Glycogen	C24H42O21	C24H42O21	0	Cytosol	C00182
Amylopectin[c]	Amylopectin			0	Cytosol	C00317
GMP[c]	Guanosine 5'-phosphate	C10H14N5O8P	C10H14N5O8P	0	Cytosol	C00144
GRDP[c]	Geranyl diphosphate	C10H20O7P2	C10H20O7P2	0	Cytosol	C00341
GTP[c]	Guanosine 5'-triphosphate	C10H16N5O14P3	C10H16N5O14P3	0	Cytosol	C00044
GUA[c]	Guanine	C5H5N5O	C5H5N5O	0	Cytosol	C00242
GUAN[c]	Guanosine	C10H13N5O5	C10H13N5O5	0	Cytosol	C00387
H[c]	Hydron	H	H	1	Cytosol	C00080
H2[c]	Hydrogen	H2	H2	0	Cytosol	C00282
H2O[c]	H2O	H2O	H2O	0	Cytosol	C00001
H2O2[c]	Hydrogen Peroxide	H2O2	H2O2	0	Cytosol	C00027
HCO3[c]	Bicarbonate	HCO3	HCO3	-1	Cytosol	C00288
HETHMPP[c]	2-(alpha-Hydroxyethyl)thiamine diphosphate	C14H23N4O8P2S	C14H23N4O8P2S	0	Cytosol	C05125
HEX[c]	Hexanoate	C6H12O2	C6H12O2	0	Cytosol	C01585
HEXCOA[c]	Hexanoyl-CoA	C27H46N7O17P3S	C27H46N7O17P3S	0	Cytosol	C05270
HGBRN[c]	Hydrogenobyrinate	C45H60N4O14	C45H60N4O14	0	Cytosol	C06399
HGBRNac[c]	Hydrogenobyrinate a,c diamide	C45H62N6O12	C45H62N6O12	0	Cytosol	C06503
HISP[c]	L-Histidinol phosphate	C6H12N3O4P	C6H12N3O4P	0	Cytosol	C01100
HISTD[c]	L-Histidinol	C6H11N3O	C6H11N3O	0	Cytosol	C00860
HISTDAL[c]	L-Histidinal	C6H9N3O	C6H9N3O	0	Cytosol	C01929
HMB4DP[c]	1-Hydroxy-2-methyl-2-butenyl 4-diphosphate	C5H12O8P2	C5H12O8P2	0	Cytosol	C11811
HMBIL[c]	Hydroxymethylbilane	C40H46N4O17	C40H46N4O17	0	Cytosol	C01024
HXAN[c]	Hypoxanthine	C5H4N4O	C5H4N4O	0	Cytosol	C00262
ICIT[c]	Isocitrate	C6H8O7	C6H8O7	0	Cytosol	C00311
IMACP[c]	3-(Imidazol-4-yl)-2-oxopropyl phosphate	C6H9N2O5P	C6H9N2O5P	0	Cytosol	C01267
IMP[c]	Inosine 5'-monophosphate	C10H13N4O8P	C10H13N4O8P	0	Cytosol	C00130
IMSUCC[c]	Iminosuccinate	C4H5NO4	C4H5NO4	0	Cytosol	C05840
INDOLE[c]	Indole	C8H7N	C8H7N	0	Cytosol	C00463
INS[c]	Inosine	C10H12N4O5	C10H12N4O5	0	Cytosol	C00294
IPDP[c]	Isopentenyl diphosphate	C5H12O7P2	C5H12O7P2	0	Cytosol	C00129
LAC[c]	D-Lactate	C3H6O3	C3H6O3	0	Cytosol	C00256
LACCOA[c]	D-Lactoyl-CoA	C24H40N7O18P3S	C24H40N7O18P3S	0	Cytosol	C00827
LALA[c]	L-Alanine	C3H7NO2	C3H7NO2	0	Cytosol	C00041
LARG[c]	L-Arginine	C6H14N4O2	C6H14N4O2	0	Cytosol	C00062
LASN[c]	L-Asparagine	C4H8N2O3	C4H8N2O3	0	Cytosol	C00152
LASP[c]	L-Aspartate	C4H7NO4	C4H7NO4	0	Cytosol	C00049
LCITR[c]	L-Citrulline	C6H13N3O3	C6H13N3O3	0	Cytosol	C00327
LCYS[c]	L-Cysteine	C3H7NO2S	C3H7NO2S	0	Cytosol	C00097
LGLN[c]	L-Glutamine	C5H10N2O3	C5H10N2O3	0	Cytosol	C00064
LGLU[c]	L-Glutamate	C5H9NO4	C5H9NO4	0	Cytosol	C00025
LHCYS[c]	L-Homocysteine	C4H9NO2S	C4H9NO2S	0	Cytosol	C00155
LHIS[c]	L-Histidine	C6H9N3O2	C6H9N3O2	0	Cytosol	C00135
LHMS[c]	L-Homoserine	C4H9NO3	C4H9NO3	0	Cytosol	C00263
LILE[c]	L-Isoleucine	C6H13NO2	C6H13NO2	0	Cytosol	C00407
LLAC[c]	L-Lactate	C3H6O3	C3H6O3	0	Cytosol	C00186
LLEU[c]	L-Leucine	C6H13NO2	C6H13NO2	0	Cytosol	C00123
LLYS[c]	L-Lysine	C6H14N2O2	C6H14N2O2	0	Cytosol	C00047
LMET[c]	L-Methionine	C5H11NO2S	C5H11NO2S	0	Cytosol	C00073
LORN[c]	L-Ornithine	C5H12N2O2	C5H12N2O2	0	Cytosol	C00077
LPHE[c]	L-Phenylalanine	C9H11NO2	C9H11NO2	0	Cytosol	C00079
LPRO[c]	L-Proline	C5H9NO2	C5H9NO2	0	Cytosol	C00148
LPSER[c]	O-Phospho-L-serine	C8H12NO10PR2	C8H12NO10PR2	0	Cytosol	C01005
LRU5P[c]	L-Ribulose 5-phosphate	C5H11O8P	C5H11O8P	0	Cytosol	C01101
LSER[c]	L-Serine	C3H7NO3	C3H7NO3	0	Cytosol	C00065
LTHR[c]	L-Threonine	C4H9NO3	C4H9NO3	0	Cytosol	C00188
LTHRP[c]	L-Threonine phosphate	C4H10NO6P	C4H10NO6P	0	Cytosol	C12147
LTRP[c]	L-Tryptophan	C11H12N2O2	C11H12N2O2	0	Cytosol	C00078
LTYR[c]	L-Tyrosine	C9H11NO3	C9H11NO3	0	Cytosol	C00082
LVAL[c]	L-Valine	C5H11NO2	C5H11NO2	0	Cytosol	C00183
MAL[c]	(S)-Malate	C4H6O5	C4H6O5	0	Cytosol	C00149
MALACP[c]	Malonyl-[acyl-carrier protein]	C3H3O3SR	C3H3O3SR	0	Cytosol	C01209
MALCOA[c]	Malonyl-CoA	C24H38N7O19P3S	C24H38N7O19P3S	0	Cytosol	C00083
MALT[c]	Maltose	C12H22O11	C12H22O11	0	Cytosol	C00208
MECORR[c]	Methylcorrinoid	C20H3CoN4R21	C20H3CoN4R21	0	Cytosol	C06020
MERYcDP[c]	2-C-Methyl-D-erythritol 2,4-cyclodiphosphate	C5H12O9P2	C5H12O9P2	0	Cytosol	C11453
MERYTH4P[c]	2-C-Methyl-D-erythritol 4-phosphate	C5H13O7P	C5H13O7P	0	Cytosol	C11434
METADN[c]	5'-Methylthioadenosine	C11H15N5O3S	C11H15N5O3S	0	Cytosol	C00170
METHF[c]	5,10-Methenyltetrahydrofolate	C20H22N7O6	C20H22N7O6	0	Cytosol	C00445
MLTHF[c]	5,10-Methylenetetrahydrofolate	C20H23N7O6	C20H23N7O6	0	Cytosol	C00143
MNL1P[c]	D-Mannitol 1-phosphate	C6H15O9P	C6H15O9P	0	Cytosol	C00644
MTHOH[c]	Methanethiol	CH4S	CH4S	0	Cytosol	C00409
N2[c]	Nitrogen	N2	N2	0	Cytosol	C00697
NA[c]	Nicotinic acid	C6H5NO2	C6H5NO2	0	Cytosol	C00253
NAD[c]	NAD+	C21H28N7O14P2	C21H28N7O14P2	0	Cytosol	C00003
NADH[c]	NADH	C21H29N7O14P2	C21H29N7O14P2	0	Cytosol	C00004
NADP[c]	NADP+	C21H29N7O17P3	C21H29N7O17P3	0	Cytosol	C00006
NADPH[c]	NADPH	C21H30N7O17P3	C21H30N7O17P3	0	Cytosol	C00005
NAM[c]	Nicotinamide	C6H6N2O	C6H6N2O	0	Cytosol	C00153
NAMN[c]	Nicotinate D-ribonucleotide	C11H15NO9P	C11H15NO9P	0	Cytosol	C01185
NAMNs[c]	Nicotinate D-ribonucleoside	C11H14NO6	C11H14NO6	0	Cytosol	C05841
NH3[c]	Ammonia	NH3	NH3	0	Cytosol	C00014
NMN[c]	Nicotinamide D-ribonucleotide	C11H15N2O8P	C11H15N2O8P	0	Cytosol	C00455
NMNs[c]	N-Ribosylnicotinamide	C11H15N2O5	C11H15N2O5	0	Cytosol	C03150
NO[c]	Nitric oxide	NO	NO	0	Cytosol	C00533
NO2[c]	Nitrite	HNO2	HNO2	0	Cytosol	C00088
O2[c]	Oxygen	O2	O2	0	Cytosol	C00007
OAA[c]	Oxaloacetate	C4H4O5	C4H4O5	0	Cytosol	C00036
OPCOA[c]	2-oxepin-2(3H)-ylideneacetyl-CoA	C29H42N7O18P3S	C29H42N7O18P3S	0	Cytosol	C19975
OROT[c]	Orotate	C5H4N2O4	C5H4N2O4	0	Cytosol	C00295
OROT5P[c]	Orotidine 5'-phosphate	C10H13N2O11P	C10H13N2O11P	0	Cytosol	C01103
PA[c]	Phosphatidate	C5H7O8PR2	C5H7O8PR2	0	Cytosol	C00416
PABA[c]	4-Aminobenzoate	C7H7NO2	C7H7NO2	0	Cytosol	C00568
PAC[c]	phenylacetate	C8H8O2	C8H8O2	0	Cytosol	C07086
PACAL[c]	phenylacetaldehyde	C8H8O	C8H8O	0	Cytosol	C00601
PACOA[c]	phenylacetyl-CoA	C29H42N7O17P3S	C29H42N7O17P3S	0	Cytosol	C00582
PAN[c]	Pantetheine	C11H22N2O4S	C11H22N2O4S	0	Cytosol	C00831
PAN4P[c]	Pantetheine 4'-phosphate	C11H23N2O7PS	C11H23N2O7PS	0	Cytosol	C01134
PANT[c]	(R)-Pantoate	C6H12O4	C6H12O4	0	Cytosol	C00522
PAP[c]	Adenosine 3',5'-bisphosphate	C10H15N5O10P2	C10H15N5O10P2	0	Cytosol	C00054
PAPS[c]	3'-Phosphoadenylyl sulfate	C10H15N5O13P2S	C10H15N5O13P2S	0	Cytosol	C00053
PE[c]	Phosphatidylethanolamine	C7H12NO8PR2	C7H12NO8PR2	0	Cytosol	C00350
PEP[c]	Phosphoenolpyruvate	C3H5O6P	C3H5O6P	0	Cytosol	C00074
PEPTIDO[c]	Peptidoglycan			0	Cytosol
PHOM[c]	O-Phospho-L-homoserine	C4H10NO6P	C4H10NO6P	0	Cytosol	C01102
PHPYR[c]	Phenylpyruvate	C9H8O3	C9H8O3	0	Cytosol	C00166
Pi[c]	Orthophosphate	H3PO4	H3PO4	0	Cytosol	C00009
PLIPID[c]	Phospholipid			0	Cytosol
PNTO[c]	Pantothenate	C9H17NO5	C9H17NO5	0	Cytosol	C00864
PPBNG[c]	Porphobilinogen	C10H14N2O4	C10H14N2O4	0	Cytosol	C00931
PPHN[c]	Prephenate	C10H10O6	C10H10O6	0	Cytosol	C00254
PPi[c]	Pyrophosphate	H4P2O7	H4P2O7	0	Cytosol	C00013
PPPG9[c]	Protoporphyrinogen IX	C34H40N4O4	C34H40N4O4	0	Cytosol	C01079
PPPi[c]	Triphosphate	H5P3O10	H5P3O10	0	Cytosol	C00536
PRAM[c]	5-Phosphoribosylamine	C5H12NO7P	C5H12NO7P	0	Cytosol	C03090
PRAN[c]	N-(5-Phospho-D-ribosyl)anthranilate	C12H16NO9P	C12H16NO9P	0	Cytosol	C04302
PRBAMP[c]	Phosphoribosyl-AMP	C15H23N5O14P2	C15H23N5O14P2	0	Cytosol	C02741
PRBATP[c]	Phosphoribosyl-ATP	C15H25N5O20P4	C15H25N5O20P4	0	Cytosol	C02739
PRCR2[c]	Precorrin 2	C42H48N4O16	C42H48N4O16	0	Cytosol	C02463
PRCR3A[c]	Precorrin 3A	C43H50N4O16	C43H50N4O16	0	Cytosol	C05772
PRCR3B[c]	Precorrin 3B	C43H50N4O17	C43H50N4O17	0	Cytosol	C06406
PRCR4[c]	Precorrin 4	C44H52N4O17	C44H52N4O17	0	Cytosol	C06407
PRCR5[c]	Precorrin 5	C45H54N4O17	C45H54N4O17	0	Cytosol	C06416
PRCR6A[c]	Precorrin 6A	C44H54N4O16	C44H54N4O16	0	Cytosol	C06320
PRCR6B[c]	Precorrin 6B	C44H56N4O16	C44H56N4O16	0	Cytosol	C06319
PRCR7[c]	Precorrin 7			0	Cytosol
PRCR8[c]	Precorrin 8	C45H60N4O14	C45H60N4O14	0	Cytosol	C06408
PRFP[c]	5-(5-Phospho-D-ribosylaminoformimino)-1-(5-phosphoribosyl)-imidazole-4-carboxamide	C15H25N5O15P2	C15H25N5O15P2	0	Cytosol	C04896
PRLP[c]	N-(5'-Phospho-D-1'-ribulosylformimino)-5-amino-1-(5''-phospho-D-ribosyl)-4-imidazolecarboxamide	C15H25N5O15P2	C15H25N5O15P2	0	Cytosol	C04916
PROCOA[c]	Propionyl-CoA	C24H40N7O17P3S	C24H40N7O17P3S	0	Cytosol	C00100
PROP[c]	Propionate	C3H6O2	C3H6O2	0	Cytosol	C00163
PROPP[c]	Propionyl phosphate	C3H7O5P	C3H7O5P	0	Cytosol	C02876
PROTEIN[c]	Protein			0	Cytosol
PRPP[c]	5-Phospho-alpha-D-ribose 1-diphosphate	C5H13O14P3	C5H13O14P3	0	Cytosol	C00119
PS[c]	Phosphatidylserine	C8H12NO10PR2	C8H12NO10PR2	0	Cytosol	C02737
PTRC[c]	Putrescine	C4H12N2	C4H12N2	0	Cytosol	C00134
PYR[c]	Pyruvate	C3H4O3	C3H4O3	0	Cytosol	C00022
QULN[c]	Quinolinate	C7H5NO4	C7H5NO4	0	Cytosol	C03722
R1P[c]	D-Ribose 1-phosphate	C5H11O8P	C5H11O8P	0	Cytosol	C00620
R5P[c]	D-Ribose 5-phosphate	C5H11O8P	C5H11O8P	0	Cytosol	C00117
RIBFLA[c]	Riboflavin	C17H20N4O6	C17H20N4O6	0	Cytosol	C00255
RNA[c]	RNA			0	Cytosol
S[c]	Hydrogen sulfide	H2S	H2S	0	Cytosol	C00283
S7P[c]	D-Sedoheptulose 7-phosphate	C7H15O10P	C7H15O10P	0	Cytosol	C05382
SAICAR[c]	1-(5'-Phosphoribosyl)-5-amino-4-(N-succinocarboxamide)-imidazole	C13H19N4O12P	C13H19N4O12P	0	Cytosol	C04823
SHCL[c]	Sirohydrochlorin	C42H46N4O16	C42H46N4O16	0	Cytosol	C05778
SHEME[c]	Siroheme	C42H44FeN4O16	C42H44FeN4O16	0	Cytosol	C00748
SKM[c]	Shikimate	C7H10O5	C7H10O5	0	Cytosol	C00493
SKM3P[c]	Shikimate 3-phosphate	C7H11O8P	C7H11O8P	0	Cytosol	C03175
SL26DA[c]	N-Succinyl-LL-2,6-diaminoheptanedioate	C11H18N2O7	C11H18N2O7	0	Cytosol	C04421
SL2A6O[c]	N-Succinyl-2-L-amino-6-oxoheptanedioate	C11H15NO8	C11H15NO8	0	Cytosol	C04462
SO3[c]	Sulfite	H2SO3	H2SO3	0	Cytosol	C00094
SO4[c]	Sulfate	H2SO4	H2SO4	0	Cytosol	C00059
SPERM[c]	Spermine	C10H26N4	C10H26N4	0	Cytosol	C00750
SPERMD[c]	Spermidine	C7H19N3	C7H19N3	0	Cytosol	C00315
SUCC[c]	Succinate	C4H6O4	C4H6O4	0	Cytosol	C00042
SUCCOA[c]	Succinyl-CoA	C25H40N7O19P3S	C25H40N7O19P3S	0	Cytosol	C00091
SUCCSA[c]	Succinate semialdehyde	C4H6O3	C4H6O3	0	Cytosol	C00232
SUCHMS[c]	O-Succinyl-L-homoserine	C8H13NO6	C8H13NO6	0	Cytosol	C01118
TAG6P[c]	D-Tagatose 6-phosphate	C6H13O9P	C6H13O9P	0	Cytosol	C01097
TAGDP[c]	D-Tagatose 1,6-bisphosphate	C6H14O12P2	C6H14O12P2	0	Cytosol	C03785
THDP[c]	2,3,4,5-Tetrahydrodipicolinate	C7H9NO4	C7H9NO4	0	Cytosol	C03972
tHEXCOA[c]	trans-2-Hexenoyl-CoA	C27H44N7O17P3S	C27H44N7O17P3S	0	Cytosol	C05271
THF[c]	Tetrahydrofolate	C19H23N7O6	C19H23N7O6	0	Cytosol	C00101
THMPP[c]	Thiamin pyrophosphate	C12H19N4O7P2S	C12H19N4O7P2S	0	Cytosol	C00068
THY[c]	thymine	C5H6N2O2	C5H6N2O2	0	Cytosol	C00178
THYD[c]	Thymidine	C10H14N2O5	C10H14N2O5	0	Cytosol	C00214
TRACE[c]	Trace components			0	Cytosol
TRD_Ox[c]	Oxidized thioredoxin	C10H12N4O4S2R4	C10H12N4O4S2R4	0	Cytosol	C00343
TRD_Red[c]	Reduced thioredoxin	C10H14N4O4S2R4	C10H14N4O4S2R4	0	Cytosol	C00342
UACCG[c]	UDP-N-acetyl-3-(1-carboxyvinyl)-D-glucosamine	C20H29N3O19P2	C20H29N3O19P2	0	Cytosol	C04631
UACGAM[c]	UDP-N-acetyl-D-glucosamine	C17H27N3O17P2	C17H27N3O17P2	0	Cytosol	C00043
UAMR[c]	UDP-N-acetylmuramate	C20H31N3O19P2	C20H31N3O19P2	0	Cytosol	C01050
UDP[c]	Uridine 5'-diphosphate	C9H14N2O12P2	C9H14N2O12P2	0	Cytosol	C00015
UDPGAL[c]	UDP-D-galactose	C15H24N2O17P2	C15H24N2O17P2	0	Cytosol	C00052
UDPGLC[c]	UDP-D-glucose	C15H24N2O17P2	C15H24N2O17P2	0	Cytosol	C00029
UMP[c]	Uridine 5'-monophosphate	C9H13N2O9P	C9H13N2O9P	0	Cytosol	C00105
UPPG3[c]	Uroporphyrinogen III	C40H44N4O16	C40H44N4O16	0	Cytosol	C01051
URA[c]	Uracil	C4H4N2O2	C4H4N2O2	0	Cytosol	C00106
URD[c]	Uridine	C9H12N2O6	C9H12N2O6	0	Cytosol	C00299
UREA[c]	Urea	CH4N2O	CH4N2O	0	Cytosol	C00086
UTP[c]	Uridine 5'-triphosphate	C9H15N2O15P3	C9H15N2O15P3	0	Cytosol	C00075
XAN[c]	Xanthine	C5H4N4O2	C5H4N4O2	0	Cytosol	C00385
XANT[c]	Xanthosine	C10H12N4O6	C10H12N4O6	0	Cytosol	C01762
XMP[c]	Xanthosine 5'-phosphate	C10H13N4O9P	C10H13N4O9P	0	Cytosol	C00655
3OPENTCOA[c]	3-Oxo-Pentanoyl-CoA			0	Cytosol
3HPENTCOA[c]	3-Hydroxy-Pentanoyl-CoA			0	Cytosol
tPENTCOA[c]	trans-Pen-2-enoyl-CoA			0	Cytosol
PENTCOA[c]	Pentanoyl-CoA	C26H44N7O17P3S	C26H44N7O17P3S	0	Cytosol	C00888
PENT[c]	Pentanoic acid	C5H10O2	C5H10O2	0	Cytosol	C00803
4HBUT[c]	4-hydroxybutanoate	C4H8O3	C4H8O3	0	Cytosol	C00989
4HBUCOA[c]	4-hydroxybutyryl-CoA	C25H42N7O18P3S	C25H42N7O18P3S	0	Cytosol	C11062
VACCOA[c]	vinylacetyl-CoA	C25H40N7O17P3S	C25H40N7O17P3S	0	Cytosol	C02331
dGSN[c]	Deoxyguanosine	C10H13N5O4	C10H13N5O4	0	Cytosol	C00330
ADPRIB[c]	ADP-ribose	C15H23N5O14P2	C15H23N5O14P2	0	Cytosol	C00301
CSN[c]	Cytosine	C4H5N3O	C4H5N3O	0	Cytosol	C00380
ACACACP[c]	Acetoacetyl-[acp]	C4H5O2SR		0	Cytosol	C05744
AC[e]	Acetate(Extracellular)	C2H4O2	C2H4O2	0	Extra-organism	C00033
ACETOIN[e]	Acetoin(Extracellular)	C4H8O2	C4H8O2	0	Extra-organism	C00466
ACR[e]	acrylate(Extracellular)	C3H4O2	C3H4O2	0	Extra-organism	C00511
bDGLC[e]	beta-D-Glucose(Extracellular)	C6H12O6	C6H12O6	0	Extra-organism	C00221
BU[e]	Butyrate(Extracellular)	C4H8O2	C4H8O2	0	Extra-organism	C00246
CLB[e]	Cellobiose(Extracellular)	C12H22O11	C12H22O11	0	Extra-organism	C00185
CO2[e]	Carbon dioxide(Extracellular)	CO2	CO2	0	Extra-organism	C00011
ETOH[e]	Ethanol(Extracellular)	C2H6O	C2H6O	0	Extra-organism	C00469
FORM[e]	Formate(Extracellular)	CH2O2	CH2O2	0	Extra-organism	C00058
FRU[e]	D-Fructose(Extracellular)	C6H12O6	C6H12O6	0	Extra-organism	C00095
GAL[e]	D-Galactose(Extracellular)	C6H12O6	C6H12O6	0	Extra-organism	C00124
GLC[e]	Alpha-D-glucose(Extracellular)	C6H12O6	C6H12O6	0	Extra-organism	C00267
GLY[e]	Glycine(Extracellular)	C2H5NO2	C2H5NO2	0	Extra-organism	C00037
GLYC[e]	Glycerol(Extracellular)	C3H8O3	C3H8O3	0	Extra-organism	C00116
GLYCALD[e]	Glycolaldehyde(Extracellular)	C2H4O2	C2H4O2	0	Extra-organism	C00266
H[e]	Hydron	H	H	1	Extra-organism	C00080
H2[e]	Hydrogen(Extracellular)	H2	H2	0	Extra-organism	C00282
H2O[e]	H2O(Extracellular)	H2O	H2O	0	Extra-organism	C00001
H2O2[e]	Hydrogen Peroxide(Extracellular)	H2O2	H2O2	0	Extra-organism	C00027
HEX[e]	Hexanoate	C6H12O2	C6H12O2	0	Extra-organism	C01585
LAC[e]	D-Lactate(Extracellular)	C3H6O3	C3H6O3	0	Extra-organism	C00256
LALA[e]	L-Alanine(Extracellular)	C3H7NO2	C3H7NO2	0	Extra-organism	C00041
LARG[e]	L-Arginine(Extracellular)	C6H14N4O2	C6H14N4O2	0	Extra-organism	C00062
LASN[e]	L-Asparagine(Extracellular)	C4H8N2O3	C4H8N2O3	0	Extra-organism	C00152
LASP[e]	L-Aspartate(Extracellular)	C4H7NO4	C4H7NO4	0	Extra-organism	C00049
LCYS[e]	L-Cysteine(Extracellular)	C3H7NO2S	C3H7NO2S	0	Extra-organism	C00097
LGLN[e]	L-Glutamine(Extracellular)	C5H10N2O3	C5H10N2O3	0	Extra-organism	C00064
LGLU[e]	L-Glutamate(Extracellular)	C5H9NO4	C5H9NO4	0	Extra-organism	C00025
LHIS[e]	L-Histidine(Extracellular)	C6H9N3O2	C6H9N3O2	0	Extra-organism	C00135
LILE[e]	L-Isoleucine(Extracellular)	C6H13NO2	C6H13NO2	0	Extra-organism	C00407
LLEU[e]	L-Leucine(Extracellular)	C6H13NO2	C6H13NO2	0	Extra-organism	C00123
LLYS[e]	L-Lysine(Extracellular)	C6H14N2O2	C6H14N2O2	0	Extra-organism	C00047
LMET[e]	L-Methionine(Extracellular)	C5H11NO2S	C5H11NO2S	0	Extra-organism	C00073
LPHE[e]	L-Phenylalanine(Extracellular)	C9H11NO2	C9H11NO2	0	Extra-organism	C00079
LPRO[e]	L-Proline(Extracellular)	C5H9NO2	C5H9NO2	0	Extra-organism	C00148
LSER[e]	L-Serine(Extracellular)	C3H7NO3	C3H7NO3	0	Extra-organism	C00065
LTHR[e]	L-Threonin(Extracellular)	C4H9NO3	C4H9NO3	0	Extra-organism	C00188
LTRP[e]	L-Tryptophan(Extracellular)	C11H12N2O2	C11H12N2O2	0	Extra-organism	C00078
LTYR[e]	L-Tyrosine(Extracellular)	C9H11NO3	C9H11NO3	0	Extra-organism	C00082
LVAL[e]	L-Valine(Extracellular)	C5H11NO2	C5H11NO2	0	Extra-organism	C00183
MAL[e]	(S)-Malate(Extracelllular)	C4H6O5	C4H6O5	0	Extra-organism	C00149
MALT[e]	Maltose(Extracellular)	C12H22O11	C12H22O11	0	Extra-organism	C00208
MNL[e]	Mannitol	C6H14O6	C6H14O6	0	Extra-organism	C00392
N2[e]	Nitrogen(Extracellular)	N2	N2	0	Extra-organism	C00697
NA[e]	Nicotinic acid(Extracellular)	C6H5NO2	C6H5NO2	0	Extra-organism	C00153
NH3[e]	Ammonia	NH3	NH3	0	Extra-organism	C00014
NO2[e]	Nitrite(Extracellular)	HNO2	HNO2	0	Extra-organism	C00088
PABA[e]	4-Aminobenzoate(Extracellular)	C7H7NO2	C7H7NO2	0	Extra-organism	C00568
Pi[e]	Orthophosphate(Extracellular)	H3PO4	H3PO4	0	Extra-organism	C00009
PROP[e]	Propionate(Extracellular)	C3H6O2		0	Extra-organism	C00163
SO4[e]	Sulfate(Extracellular)	H2SO4	H2SO4	0	Extra-organism	C00059
SUCR[e]	Sucrose(Extracellular)	C12H22O11	C12H22O11	0	Extra-organism	C00089
UREA[e]	Urea[e]	CH4N2O	CH4N2O	0	Extra-organism	C00086
